# Supplementary material for: Dichlorido{2-morpholino-N-[1-(2-pyrid­yl)ethyl­idene]ethanamine-κ3 N,N′,N′′}zinc(II)
Source: Acta Crystallogr Sect E Struct Rep Online. 2010 Dec 11;67(Pt 1):m55. doi: 10.1107/S1600536810050671 (PMC3050202; doi:10.1107/S1600536810050671)
Supplement: Supplementary file 2 [file e-67-00m55-Isup2.hkl]

# 
# h,k,l, Fc-squared, Fo-squared, sigma(Fo-squared) and status flag 
# 
data_I
_shelx_title ' sad in P2(1)/n' 
_shelx_refln_list_code          4 
_shelx_F_calc_maximum      194.03 
_exptl_crystal_F_000       760.00 
_reflns_d_resolution_high  0.8107 
 
loop_ 
 _symmetry_equiv_pos_as_xyz 
 'x, y, z' 
 '-x+1/2, y+1/2, -z+1/2' 
 '-x, -y, -z' 
 'x-1/2, -y-1/2, z-1/2' 
 
_cell_length_a     9.5737 
_cell_length_b    13.7064 
_cell_length_c    12.0766 
_cell_angle_alpha  90.000 
_cell_angle_beta  106.643 
_cell_angle_gamma  90.000 
 
_shelx_F_squared_multiplier     1.000 
 
loop_ 
 _refln_index_h 
 _refln_index_k 
 _refln_index_l 
 _refln_F_squared_calc 
 _refln_F_squared_meas 
 _refln_F_squared_sigma 
 _refln_observed_status 
   2   0   0    37645.78    42232.55   1041.45 o 
   4   0   0    20287.37    23845.55    595.04 o 
   6   0   0     2620.29     2675.22     82.19 o 
   8   0   0      369.10      389.74     42.07 o 
  10   0   0     2664.70     2824.63    334.00 o 
   1   1   0      477.70      525.88     30.63 o 
   2   1   0       15.19       19.62      4.16 o 
   3   1   0      344.21      400.19     25.04 o 
   4   1   0       14.86       28.23      6.29 o 
   5   1   0      371.67      368.14     17.58 o 
   6   1   0      703.61      728.47     26.23 o 
   7   1   0     1031.25     1065.91     40.81 o 
   8   1   0      164.64      177.00     24.66 o 
   9   1   0     2002.11     2001.05     78.45 o 
  10   1   0      247.30      363.59     79.49 o 
  11   1   0      470.27      488.41     81.50 o 
   1   2   0    20249.50    21667.08    585.70 o 
   2   2   0    13899.36    15198.76    292.96 o 
   3   2   0      531.98      536.02     16.72 o 
   4   2   0      196.35      230.56     12.16 o 
   5   2   0    11824.62    12856.99    232.81 o 
   6   2   0       90.69      115.03     10.92 o 
   7   2   0      652.60      669.50     29.95 o 
   8   2   0      176.41      171.68     21.50 o 
   9   2   0      688.44      722.11     41.60 o 
  10   2   0      299.09      343.75     38.11 o 
  11   2   0      142.84      148.35     57.20 o 
   1   3   0      391.96      422.29     11.60 o 
   2   3   0      152.05      183.22     14.55 o 
   3   3   0       17.48        4.82      6.32 o 
   4   3   0     7202.36     7416.06    137.55 o 
   5   3   0       12.80       -2.69      6.69 o 
   6   3   0     1364.11     1433.97     41.38 o 
   7   3   0      523.90      490.70     26.27 o 
   8   3   0     5599.98     5841.09    134.70 o 
   9   3   0      453.62      465.86     43.58 o 
  10   3   0     1135.29     1197.28    115.18 o 
  11   3   0       18.80        8.43     29.46 o 
   1   4   0     3103.09     2947.73     52.33 o 
   2   4   0      466.49      422.07     16.11 o 
   3   4   0     5304.36     5006.87    106.37 o 
   4   4   0     1213.10     1148.78     43.20 o 
   5   4   0      817.37      868.16     26.42 o 
   6   4   0     2193.33     2161.94     50.33 o 
   7   4   0      416.27      428.48     25.23 o 
   8   4   0       40.53       30.85     13.19 o 
   9   4   0      290.84      315.01     29.74 o 
  10   4   0      285.14      227.06     33.24 o 
   1   5   0     1380.35     1362.03     28.15 o 
   2   5   0      652.58      649.93     21.10 o 
   3   5   0     6664.92     6552.97    135.66 o 
   4   5   0      241.49      246.30     15.86 o 
   5   5   0     1177.64     1180.57     32.08 o 
   6   5   0     3842.14     3580.44     84.65 o 
   7   5   0     2583.39     2619.58     68.55 o 
   8   5   0      253.53      242.74     21.63 o 
   9   5   0     5739.39     5534.52    170.96 o 
  10   5   0      671.91      598.76     49.66 o 
   0   6   0     3300.73     3112.30    157.18 o 
   1   6   0       13.28        8.92      4.87 o 
   2   6   0    12600.36    12031.30    216.03 o 
   3   6   0      503.25      514.22     20.83 o 
   4   6   0     3793.40     3598.91     74.05 o 
   5   6   0      710.89      709.48     27.56 o 
   6   6   0     3115.26     2970.50     73.94 o 
   7   6   0      852.07      863.19     37.14 o 
   8   6   0      832.24      818.68     38.79 o 
   9   6   0      133.00      167.59     23.35 o 
  10   6   0      397.29      384.15     42.70 o 
   1   7   0     5474.52     5303.23     93.48 o 
   2   7   0        3.52        0.61      5.46 o 
   3   7   0      106.69       93.68     10.73 o 
   4   7   0     2889.77     2857.69     62.29 o 
   5   7   0      546.68      532.61     27.48 o 
   6   7   0        4.12        6.37      9.92 o 
   7   7   0     1849.74     1711.18     52.51 o 
   8   7   0     1034.86     1044.43     44.41 o 
   9   7   0      232.15      216.03     26.35 o 
  10   7   0        8.52        9.92     22.85 o 
   0   8   0      515.54      516.59     32.06 o 
   1   8   0     9870.07     9817.55    167.07 o 
   2   8   0     1398.79     1295.95     32.80 o 
   3   8   0     7509.02     7421.18    171.94 o 
   4   8   0      734.79      752.11     27.51 o 
   5   8   0     3995.13     3997.62     84.57 o 
   6   8   0       57.29       50.83     13.48 o 
   7   8   0     1759.65     1793.62     59.68 o 
   8   8   0        0.37        4.63     15.37 o 
   9   8   0      327.40      318.01     31.61 o 
   1   9   0      710.62      707.05     25.49 o 
   2   9   0     4578.04     4451.50     88.95 o 
   3   9   0      399.32      395.51     21.96 o 
   4   9   0       20.48       28.78     11.06 o 
   5   9   0       82.12       84.87     14.08 o 
   6   9   0     7470.29     7525.26    164.87 o 
   7   9   0      138.25      105.18     28.48 o 
   8   9   0       59.70       42.88     17.58 o 
   9   9   0       13.97       -7.31     16.55 o 
   0  10   0     1082.85     1013.03     38.79 o 
   1  10   0      788.34      715.25     22.19 o 
   2  10   0       39.16       29.68      9.07 o 
   3  10   0     2091.19     2006.21     54.56 o 
   4  10   0     1184.13     1151.81     45.30 o 
   5  10   0        3.68        1.30     10.98 o 
   6  10   0     1833.72     1763.02     55.55 o 
   7  10   0      939.55      929.19     45.44 o 
   8  10   0      429.33      354.51     46.97 o 
   9  10   0        0.82      -14.32     21.52 o 
   1  11   0     4104.79     4176.54     78.46 o 
   2  11   0      162.25      183.45     17.27 o 
   3  11   0      885.33      902.58     34.79 o 
   4  11   0     3063.40     2942.26     68.94 o 
   5  11   0     2019.53     2059.87     60.86 o 
   6  11   0       43.61       39.92     17.55 o 
   7  11   0     2120.05     2167.83     88.80 o 
   8  11   0      475.73      429.42     42.91 o 
   0  12   0      855.07      824.81     43.33 o 
   1  12   0      433.09      463.58     23.69 o 
   2  12   0      920.12      923.84     32.62 o 
   3  12   0      767.14      755.98     41.54 o 
   4  12   0       10.52       17.94     12.81 o 
   5  12   0      785.40      811.38     47.04 o 
   6  12   0      191.50      245.23     28.81 o 
   7  12   0       92.05      137.45     30.82 o 
   1  13   0      192.25      187.58     17.76 o 
   2  13   0      147.59      154.21     18.72 o 
   3  13   0     1142.13     1062.21     50.10 o 
   4  13   0       13.28        4.87     13.49 o 
   5  13   0      601.22      634.38     42.73 o 
   6  13   0     1487.04     1487.67    135.53 o 
   7  13   0      276.73      294.95     38.88 o 
   0  14   0      419.57      424.39     60.99 o 
   1  14   0      849.26      851.72     46.93 o 
   2  14   0      144.72      148.49     22.04 o 
   3  14   0     3654.25     3883.23     98.18 o 
   4  14   0       35.30       20.05     15.63 o 
   5  14   0      414.45      412.33     36.97 o 
   6  14   0        1.83      -13.88     21.08 o 
   1  15   0       48.11       40.63     18.08 o 
   2  15   0       44.10       45.40     18.79 o 
   3  15   0        1.14       -3.31     15.91 o 
   4  15   0      238.05      253.28     29.72 o 
   5  15   0       23.56       18.10     24.15 o 
   0  16   0      550.58      679.43     65.12 o 
   1  16   0      746.89      763.70     47.94 o 
   2  16   0     1084.97     1156.72     59.69 o 
   3  16   0        1.52       -9.70     17.49 o 
 -11   0   1     1131.64      333.61     59.62 o 
  -9   0   1     3200.85     3683.51    202.53 o 
  -7   0   1     1014.61     1097.55     69.92 o 
  -5   0   1    22706.42    25237.77    773.46 o 
  -3   0   1     4251.23     5780.20    183.85 o 
  -1   0   1    17878.35    21350.47   1242.23 o 
   1   0   1    21948.41    21783.00    539.75 o 
   3   0   1     1560.78     1750.65     75.96 o 
   5   0   1    16132.22    18271.08    461.49 o 
   7   0   1     1311.04     1377.05    207.74 o 
   9   0   1      221.07      443.87     49.45 o 
  11   0   1     1465.79     1393.83    137.90 o 
 -11   1   1      171.06      280.53     81.17 o 
 -10   1   1      244.61      264.01     40.84 o 
  -9   1   1        8.66       39.17     22.51 o 
  -8   1   1       33.77       56.13     13.37 o 
  -7   1   1      201.75      241.63     16.13 o 
  -6   1   1      244.80      273.17     15.81 o 
  -5   1   1      459.02      508.54     19.73 o 
  -4   1   1       67.09       88.24      8.56 o 
  -3   1   1       86.90      103.43      7.84 o 
  -2   1   1       16.82       24.19      5.33 o 
  -1   1   1      738.61      810.27     19.75 o 
   0   1   1     7503.74     7215.78    238.66 o 
   1   1   1     2779.37     2813.14     63.84 o 
   2   1   1    32433.72    37077.71   1402.71 o 
   3   1   1     4952.89     5332.72    174.99 o 
   4   1   1    13876.11    15232.94    324.48 o 
   5   1   1     8425.01     9078.32    167.66 o 
   6   1   1     3025.89     3210.80     67.42 o 
   7   1   1      896.66      995.15     35.47 o 
   8   1   1     2500.05     2477.88     91.61 o 
   9   1   1     1455.06     1486.53     58.35 o 
  10   1   1     1378.35     1331.05     59.92 o 
  11   1   1      301.76      296.58     38.65 o 
 -11   2   1       11.37       34.91     37.30 o 
 -10   2   1     2645.81     2803.50    102.78 o 
  -9   2   1     1338.96     1478.96     55.88 o 
  -8   2   1      205.95      178.91     17.59 o 
  -7   2   1     1719.71     1847.37     45.81 o 
  -6   2   1     5331.84     5796.07    112.51 o 
  -5   2   1       89.77      107.77      9.98 o 
  -4   2   1     6073.63     6599.85    122.55 o 
  -3   2   1     9580.67    10766.46    243.96 o 
  -2   2   1     1721.69     2110.12     44.90 o 
  -1   2   1     1304.24     1270.46     39.68 o 
   0   2   1     6919.00     7285.32    174.21 o 
   1   2   1    17411.45    17754.16    380.54 o 
   2   2   1     2228.85     2313.23     49.31 o 
   3   2   1     3549.67     3691.47    105.36 o 
   4   2   1     6745.80     6712.22    136.52 o 
   5   2   1      228.78      242.85     13.41 o 
   6   2   1      433.29      474.04     28.21 o 
   7   2   1      680.07      726.98     34.76 o 
   8   2   1      177.96      112.06     44.11 o 
   9   2   1      508.32      641.11     57.16 o 
  10   2   1      211.79      163.29     48.48 o 
 -11   3   1      112.88       68.57     30.34 o 
 -10   3   1       87.61       94.37     31.16 o 
  -9   3   1     1014.63     1208.55     64.09 o 
  -8   3   1      840.27      784.21     34.04 o 
  -7   3   1      151.92      164.71     14.25 o 
  -6   3   1        9.36        7.50      7.76 o 
  -5   3   1      979.05      977.20     27.70 o 
  -4   3   1        0.02       -5.33      5.33 o 
  -3   3   1        1.03       -1.90      4.96 o 
  -2   3   1      453.20      471.25     36.99 o 
  -1   3   1      853.77      949.57     37.52 o 
   0   3   1    11028.85    11427.13    186.25 o 
   1   3   1     1623.39     1756.32     45.37 o 
   2   3   1      318.78      312.26     11.84 o 
   3   3   1    12254.11    11847.91    224.93 o 
   4   3   1     1644.82     1604.62     39.64 o 
   5   3   1     2427.27     2424.61     52.43 o 
   6   3   1        3.99       12.46      9.57 o 
   7   3   1     3336.58     3475.15     84.52 o 
   8   3   1      421.69      429.93     32.32 o 
   9   3   1     3042.96     3195.70     96.40 o 
  10   3   1      365.92      386.47     34.86 o 
 -11   4   1        8.23       -8.53     21.57 o 
 -10   4   1        6.79      -17.56     17.56 o 
  -9   4   1      372.09      379.18     30.51 o 
  -8   4   1     4012.22     3962.86     94.72 o 
  -7   4   1      823.87      783.49     39.07 o 
  -6   4   1      781.13      810.23     28.25 o 
  -5   4   1     8278.14     8535.23    164.18 o 
  -4   4   1     6464.66     6583.94    151.47 o 
  -3   4   1      775.18      713.84     21.55 o 
  -2   4   1     2363.90     2169.16     53.34 o 
  -1   4   1     3647.55     3534.58     61.69 o 
   0   4   1       48.57       69.52      5.74 o 
   1   4   1     5572.03     5335.58    139.86 o 
   2   4   1    13343.83    13478.30    240.77 o 
   3   4   1      195.02      184.99     10.45 o 
   4   4   1       12.10       11.67      6.21 o 
   5   4   1     2161.77     2108.35     51.27 o 
   6   4   1      690.99      668.70     32.55 o 
   7   4   1        8.16        8.25     11.03 o 
   8   4   1      159.60      173.00     23.30 o 
   9   4   1      286.98      296.52     30.10 o 
  10   4   1     1131.92     1092.53     67.30 o 
 -11   5   1      776.44      708.84     55.51 o 
 -10   5   1     1024.35     1025.81     63.71 o 
  -9   5   1       28.12        1.83     15.21 o 
  -8   5   1     1952.00     1899.07     62.10 o 
  -7   5   1      995.77     1088.58     42.35 o 
  -6   5   1      194.30      183.43     14.47 o 
  -5   5   1      711.07      731.39     24.72 o 
  -4   5   1     1268.33     1160.07     30.87 o 
  -3   5   1       17.98        6.00      5.27 o 
  -2   5   1     5939.62     6017.01    103.10 o 
  -1   5   1     2028.88     2046.52     39.11 o 
   0   5   1       43.11       30.66      5.11 o 
   1   5   1     3781.91     3609.03     69.08 o 
   2   5   1     3475.67     3293.73     65.74 o 
   3   5   1      201.72      192.47     11.98 o 
   4   5   1     6558.27     6217.69    118.86 o 
   5   5   1      516.71      473.65     33.56 o 
   6   5   1      118.32      139.81     15.46 o 
   7   5   1     1729.35     1600.44     49.41 o 
   8   5   1     8062.02     7779.75    170.42 o 
   9   5   1       70.94       75.88     20.77 o 
  10   5   1      110.32      157.33     30.43 o 
 -10   6   1      155.73      109.55     27.97 o 
  -9   6   1      486.45      536.90     37.34 o 
  -8   6   1       10.02      -12.32     12.32 o 
  -7   6   1     3482.48     3311.68     81.75 o 
  -6   6   1        3.64       -7.94      7.94 o 
  -5   6   1     1447.69     1391.94     36.43 o 
  -4   6   1     2507.17     2499.03     66.65 o 
  -3   6   1     8063.57     7707.17    176.31 o 
  -2   6   1     1145.24     1288.40     28.54 o 
  -1   6   1     3211.84     3145.75     57.95 o 
   0   6   1     1925.87     1931.46     38.59 o 
   1   6   1     4205.66     3963.20     76.63 o 
   2   6   1      980.50      944.85     25.94 o 
   3   6   1     2866.95     2820.17     59.65 o 
   4   6   1      181.37      198.11     16.89 o 
   5   6   1      113.67      130.68     11.93 o 
   6   6   1      361.65      343.44     25.24 o 
   7   6   1     1756.71     1614.07     50.68 o 
   8   6   1        6.86        6.99     12.94 o 
   9   6   1      604.75      562.03     54.60 o 
  10   6   1      121.55      115.80     29.03 o 
 -10   7   1      210.62      166.46     30.64 o 
  -9   7   1      528.65      510.26     37.23 o 
  -8   7   1      101.40       82.20     18.61 o 
  -7   7   1        6.90       -0.43     11.13 o 
  -6   7   1     1741.35     1672.00     44.05 o 
  -5   7   1       18.96       14.77      7.60 o 
  -4   7   1     5274.02     5280.50    113.20 o 
  -3   7   1      697.26      711.20     24.95 o 
  -2   7   1      392.77      346.31     14.50 o 
  -1   7   1     5527.78     5594.44     98.32 o 
   0   7   1     2470.92     2420.79     43.88 o 
   1   7   1      205.44      196.51     14.30 o 
   2   7   1     1028.36     1041.45     41.65 o 
   3   7   1     8013.55     7865.78    148.77 o 
   4   7   1      127.91      145.09     12.19 o 
   5   7   1      893.30      847.98     35.27 o 
   6   7   1     8071.97     7749.59    166.85 o 
   7   7   1     1128.44     1079.64     46.90 o 
   8   7   1      286.96      273.49     26.42 o 
   9   7   1      759.46      791.55     56.36 o 
  10   7   1     1271.47     1271.84     77.26 o 
 -10   8   1     1178.10     1150.38     89.23 o 
  -9   8   1        0.62        4.99     16.03 o 
  -8   8   1      719.63      771.76     43.78 o 
  -7   8   1      331.14      285.99     23.80 o 
  -6   8   1     2549.33     2478.62     58.88 o 
  -5   8   1        4.22       -1.24      8.31 o 
  -4   8   1     2223.90     2151.54     54.80 o 
  -3   8   1        8.93        3.52      7.20 o 
  -2   8   1     6471.79     6217.24    109.96 o 
  -1   8   1      365.38      326.58     17.35 o 
   0   8   1     4633.50     4445.11     75.29 o 
   1   8   1       85.44       91.58      8.41 o 
   2   8   1     5051.60     4871.28     94.99 o 
   3   8   1     2008.52     2026.74     48.22 o 
   4   8   1      891.00      904.16     35.02 o 
   5   8   1       93.66      105.95     15.04 o 
   6   8   1       68.00       58.88     14.26 o 
   7   8   1      136.73      114.81     17.67 o 
   8   8   1        1.66      -12.03     12.03 o 
   9   8   1        3.19      -12.23     19.91 o 
  -9   9   1      267.02      273.96     35.78 o 
  -8   9   1      145.16      116.33     26.80 o 
  -7   9   1     2996.98     2761.21     89.22 o 
  -6   9   1       14.89        8.70     10.52 o 
  -5   9   1      100.89       99.39     13.23 o 
  -4   9   1      137.77      135.25     14.39 o 
  -3   9   1      752.14      752.80     25.67 o 
  -2   9   1       16.61        6.72      6.49 o 
  -1   9   1       22.50       21.05      9.90 o 
   0   9   1      265.82      268.44     14.66 o 
   1   9   1     9306.14     8992.55    154.17 o 
   2   9   1     1435.20     1408.70     35.92 o 
   3   9   1      239.81      281.12     17.60 o 
   4   9   1      595.49      569.84     25.09 o 
   5   9   1     5683.26     5585.12    127.03 o 
   6   9   1      792.63      801.75     38.74 o 
   7   9   1     2425.45     2311.19     67.50 o 
   8   9   1      438.90      414.53     32.78 o 
   9   9   1      434.23      384.48     35.00 o 
  -9  10   1       18.48       12.00     22.37 o 
  -8  10   1     1530.03     1537.80    103.51 o 
  -7  10   1      156.53      200.24     40.24 o 
  -6  10   1      890.05      933.07     57.35 o 
  -5  10   1      949.94      943.85     33.97 o 
  -4  10   1     1012.34      940.62     40.48 o 
  -3  10   1      758.38      786.23     27.44 o 
  -2  10   1     5681.99     5676.76    103.93 o 
  -1  10   1     4950.72     4806.71     99.42 o 
   0  10   1     1262.62     1233.98     30.49 o 
   1  10   1      399.12      414.99     18.26 o 
   2  10   1     4419.50     4408.99    101.01 o 
   3  10   1       61.12       69.08     11.35 o 
   4  10   1       19.55       31.24     10.25 o 
   5  10   1      296.30      285.42     23.41 o 
   6  10   1       65.24       83.63     16.90 o 
   7  10   1       64.72       68.26     16.73 o 
   8  10   1        0.15      -15.46     15.46 o 
  -8  11   1       80.21       71.83     24.65 o 
  -7  11   1      332.90      306.70     36.41 o 
  -6  11   1     1222.29     1375.27     75.30 o 
  -5  11   1       98.41       99.67     17.06 o 
  -4  11   1     1715.42     1732.48     70.21 o 
  -3  11   1      704.35      645.19     39.62 o 
  -2  11   1      457.90      446.69     26.85 o 
  -1  11   1       43.86       57.24      9.88 o 
   0  11   1      182.78      190.05     19.46 o 
   1  11   1     1500.04     1558.80     42.62 o 
   2  11   1     1089.97     1107.02     34.97 o 
   3  11   1      388.78      410.78     22.92 o 
   4  11   1       20.16       18.91     10.63 o 
   5  11   1      207.23      221.56     22.01 o 
   6  11   1     3532.78     3751.38    105.13 o 
   7  11   1        7.39       15.17     17.46 o 
   8  11   1      403.92      432.11     44.86 o 
  -8  12   1       57.66       65.03     24.15 o 
  -7  12   1     1410.35     1501.91     75.06 o 
  -6  12   1      362.32      446.67     43.23 o 
  -5  12   1      106.86      113.06     19.02 o 
  -4  12   1      940.25      813.39     69.66 o 
  -3  12   1     5212.58     5304.84    138.38 o 
  -2  12   1      777.21      796.98     44.19 o 
  -1  12   1     1040.26      997.84     33.17 o 
   0  12   1      266.34      249.68     21.39 o 
   1  12   1     2211.79     2232.34     55.69 o 
   2  12   1      309.75      342.14     21.36 o 
   3  12   1      536.22      639.31     48.86 o 
   4  12   1      224.84      250.06     21.55 o 
   5  12   1      675.74      681.59     43.18 o 
   6  12   1       65.74       31.31     19.48 o 
   7  12   1      273.31      271.64     36.11 o 
  -7  13   1      615.49      685.71     55.98 o 
  -6  13   1       12.47        5.24     20.49 o 
  -5  13   1      361.21      409.92     35.14 o 
  -4  13   1      795.40      692.34     49.97 o 
  -3  13   1     1553.25     1553.51     67.00 o 
  -2  13   1      217.78      218.85     19.11 o 
  -1  13   1       79.26       52.83     13.45 o 
   0  13   1      100.05       97.09     17.25 o 
   1  13   1      984.81      952.92     35.37 o 
   2  13   1       59.17       63.51     13.50 o 
   3  13   1      241.86      278.84     21.85 o 
   4  13   1      441.83      470.16     36.13 o 
   5  13   1      386.19      456.32     37.01 o 
   6  13   1        4.74        5.03     18.13 o 
  -6  14   1      472.28      464.08     46.50 o 
  -5  14   1      156.88      191.90     31.84 o 
  -4  14   1     3979.82     4047.95    137.18 o 
  -3  14   1      569.80      518.69     31.75 o 
  -2  14   1     4141.05     4266.97    106.96 o 
  -1  14   1       10.65        0.45     12.55 o 
   0  14   1      589.90      559.32     44.67 o 
   1  14   1       15.66        4.24     13.61 o 
   2  14   1     2960.17     3065.32     82.34 o 
   3  14   1       16.59        3.93     14.46 o 
   4  14   1       55.79       57.68     21.03 o 
   5  14   1      397.37      468.94     55.29 o 
   6  14   1      202.75      158.91     27.14 o 
  -5  15   1       12.81       -9.95     19.57 o 
  -4  15   1        5.53       -5.68     42.91 o 
  -3  15   1      195.17      191.99     25.79 o 
  -2  15   1       33.37       17.02     16.47 o 
  -1  15   1      389.11      386.58     34.12 o 
   0  15   1       63.11       50.97     20.98 o 
   1  15   1      205.01      229.08     27.69 o 
   2  15   1      460.25      473.35     31.48 o 
   3  15   1      714.65      815.60     42.27 o 
   4  15   1       33.36       13.77     19.36 o 
  -3  16   1     1092.33     1037.95     55.72 o 
  -2  16   1       37.72       19.63     18.85 o 
  -1  16   1      258.65      233.47     30.24 o 
   0  16   1     1813.62     2108.08     90.81 o 
   1  16   1      553.49      564.02     41.80 o 
   2  16   1      568.83      596.92    100.48 o 
   3  16   1       66.22       83.84     23.34 o 
 -10   0   2     7516.08     7534.45    380.31 o 
  -8   0   2     1475.17     1755.61     65.11 o 
  -6   0   2    15369.31    18364.69    466.94 o 
  -4   0   2     4368.92     5158.04    137.57 o 
  -2   0   2      360.86      396.50     22.36 o 
   0   0   2     2077.54     2238.76     93.57 o 
   2   0   2    37538.06    39689.95    981.54 o 
   4   0   2     2657.96     3389.94     95.54 o 
   6   0   2     6927.13     7119.53    243.90 o 
   8   0   2      995.06     1159.84     73.91 o 
  10   0   2      211.06      295.18     45.20 o 
 -11   1   2       95.91       69.79     42.88 o 
 -10   1   2       26.29       20.97     25.78 o 
  -9   1   2      830.00      839.03    135.31 o 
  -8   1   2      874.26      950.24     35.25 o 
  -7   1   2      571.86      703.16     29.81 o 
  -6   1   2      477.14      562.68     24.47 o 
  -5   1   2     1134.11     1157.15     32.66 o 
  -4   1   2      141.18      200.46     12.01 o 
  -3   1   2      557.65      635.18     19.22 o 
  -2   1   2     2194.20     2419.08     58.12 o 
  -1   1   2      807.28      939.58     20.60 o 
   0   1   2      572.93      590.18     18.56 o 
   1   1   2     1972.99     1809.46     39.10 o 
   2   1   2     6264.53     6672.09    133.76 o 
   3   1   2    15762.81    16715.75    364.36 o 
   4   1   2     2546.08     2435.61     81.80 o 
   5   1   2     8200.85     8603.57    159.96 o 
   6   1   2       47.98       37.45      9.94 o 
   7   1   2     2909.21     2873.10    147.86 o 
   8   1   2      444.87      501.09     39.58 o 
   9   1   2     2134.26     2065.79     73.05 o 
  10   1   2      827.45      788.61     49.30 o 
 -11   2   2     2496.17     2516.53    121.39 o 
 -10   2   2      777.47      801.38     67.01 o 
  -9   2   2     1360.22     1483.78     54.19 o 
  -8   2   2     5232.56     5881.37    117.90 o 
  -7   2   2      328.61      352.16     19.29 o 
  -6   2   2        3.14        2.90      7.57 o 
  -5   2   2     9848.70    11105.81    202.54 o 
  -4   2   2     3816.22     4385.29     84.30 o 
  -3   2   2       15.99       16.98      6.84 o 
  -2   2   2     1014.41     1126.77     69.93 o 
  -1   2   2     3780.81     3983.25    103.48 o 
   0   2   2      422.61      442.21     11.30 o 
   1   2   2        1.36        1.68      3.30 o 
   2   2   2      255.68      297.18     15.45 o 
   3   2   2      651.06      657.74     22.67 o 
   4   2   2     4631.77     4801.22    129.95 o 
   5   2   2      194.34      197.31     15.29 o 
   6   2   2      214.35      205.85     17.09 o 
   7   2   2     3917.86     3931.86    107.64 o 
   8   2   2      100.68       93.31     45.39 o 
   9   2   2      103.26      131.90     23.39 o 
  10   2   2       66.57       74.77     26.22 o 
 -11   3   2       11.35       22.30     41.85 o 
 -10   3   2     1167.98     1067.49     61.97 o 
  -9   3   2      315.50      349.72     32.26 o 
  -8   3   2        0.96       -8.33     10.23 o 
  -7   3   2      400.07      401.99     20.72 o 
  -6   3   2      628.14      646.93     28.06 o 
  -5   3   2     1425.65     1552.44     37.44 o 
  -4   3   2      924.13     1058.67     46.24 o 
  -3   3   2     1012.67      985.41     27.98 o 
  -2   3   2    33145.92    33525.44    668.75 o 
  -1   3   2     7424.54     7405.48    178.59 o 
   0   3   2      538.00      502.49     14.12 o 
   1   3   2     1071.34     1094.57     27.49 o 
   2   3   2     6378.73     6203.78    139.54 o 
   3   3   2      132.23      181.87     14.69 o 
   4   3   2     7644.14     7604.04    175.65 o 
   5   3   2        1.30        2.85      5.57 o 
   6   3   2     1861.81     1790.77     56.51 o 
   7   3   2     1209.53     1247.65     46.80 o 
   8   3   2     4044.91     4098.75    133.03 o 
   9   3   2      862.02      830.19     78.48 o 
  10   3   2      146.79       97.52     42.76 o 
 -11   4   2       10.15      -17.10     22.56 o 
 -10   4   2     1049.68     1137.39     65.92 o 
  -9   4   2     3081.76     3179.14     92.31 o 
  -8   4   2        7.74       -0.42     12.62 o 
  -7   4   2     2423.31     2578.01     59.26 o 
  -6   4   2     1815.02     1760.07     43.28 o 
  -5   4   2     4894.63     5322.79    103.26 o 
  -4   4   2     2788.76     2677.76     59.95 o 
  -3   4   2    18264.04    18781.92    332.65 o 
  -2   4   2      317.86      334.32     16.39 o 
  -1   4   2     2214.35     2270.82     56.14 o 
   0   4   2     3567.73     3543.85     67.20 o 
   1   4   2     1466.67     1428.17     31.78 o 
   2   4   2      527.08      531.20     18.11 o 
   3   4   2      329.58      341.07     19.06 o 
   4   4   2        7.61       17.07      8.49 o 
   5   4   2        9.03       14.71      9.12 o 
   6   4   2       17.85        8.98      8.10 o 
   7   4   2      604.41      558.80     30.02 o 
   8   4   2      989.94      954.38     49.78 o 
   9   4   2      346.75      371.38     40.76 o 
  10   4   2      337.59      324.96     33.53 o 
 -11   5   2      296.96      236.97     43.82 o 
 -10   5   2       21.34       24.26     24.36 o 
  -9   5   2     1529.86     1591.30     58.84 o 
  -8   5   2      368.97      357.95     28.01 o 
  -7   5   2      916.02      935.34     31.85 o 
  -6   5   2       21.58       23.05      8.72 o 
  -5   5   2       79.60      114.73     10.87 o 
  -4   5   2     2999.76     3029.62     67.63 o 
  -3   5   2    10051.80    10036.18    182.81 o 
  -2   5   2      131.90      135.86      9.05 o 
  -1   5   2    15967.16    15761.35    363.42 o 
   0   5   2      341.25      247.92     12.57 o 
   1   5   2     3481.08     3370.85     66.52 o 
   2   5   2     1853.48     1840.48     40.80 o 
   3   5   2    15537.88    15053.75    270.93 o 
   4   5   2       91.99      106.52      9.25 o 
   5   5   2      440.47      477.57     35.77 o 
   6   5   2     1701.72     1601.19     48.39 o 
   7   5   2     4032.21     3698.67    116.93 o 
   8   5   2      180.92      188.92     24.82 o 
   9   5   2     1666.43     1553.10     61.98 o 
  10   5   2        9.53       22.58     31.20 o 
 -10   6   2      787.65      737.39     51.75 o 
  -9   6   2      561.46      567.68     37.79 o 
  -8   6   2     4674.55     4634.82    122.69 o 
  -7   6   2     1840.49     1782.23     51.21 o 
  -6   6   2     2788.24     2840.61     63.33 o 
  -5   6   2       28.06       60.79     10.23 o 
  -4   6   2     4541.51     4518.21     96.98 o 
  -3   6   2      833.88     1034.01     41.49 o 
  -2   6   2     3099.68     2937.52     54.89 o 
  -1   6   2      565.41      561.25     32.64 o 
   0   6   2       88.17      127.68      9.84 o 
   1   6   2     3995.00     3736.43     62.60 o 
   2   6   2      329.32      299.27     14.91 o 
   3   6   2      356.98      287.80     15.52 o 
   4   6   2     1004.51      952.18     28.26 o 
   5   6   2        0.76       12.73      9.55 o 
   6   6   2       51.26       49.10     12.98 o 
   7   6   2     1110.87     1003.59     44.21 o 
   8   6   2      312.34      333.33     30.94 o 
   9   6   2      345.94      321.40     32.20 o 
  10   6   2     1666.76     1607.58     83.63 o 
 -10   7   2      153.11      142.69     24.96 o 
  -9   7   2      563.45      564.75     44.23 o 
  -8   7   2       79.29       86.17     18.46 o 
  -7   7   2     1557.83     1487.74     53.30 o 
  -6   7   2      122.63      129.32     14.53 o 
  -5   7   2     1954.17     1987.48     52.84 o 
  -4   7   2       11.03        9.02      6.33 o 
  -3   7   2      831.99      801.48     22.19 o 
  -2   7   2     6010.14     6002.99    123.12 o 
  -1   7   2      701.37      707.85     21.76 o 
   0   7   2      592.15      616.49     21.16 o 
   1   7   2     5921.55     5455.41     94.66 o 
   2   7   2     4649.64     4414.07     88.21 o 
   3   7   2      503.36      513.27     24.10 o 
   4   7   2     3588.12     3414.13     81.64 o 
   5   7   2     2687.25     2538.63     66.63 o 
   6   7   2      217.90      230.32     20.98 o 
   7   7   2      273.13      296.60     24.36 o 
   8   7   2      983.12      950.04     46.64 o 
   9   7   2      361.19      333.19     33.59 o 
 -10   8   2       24.24       16.00     23.43 o 
  -9   8   2      664.91      647.24     57.59 o 
  -8   8   2      333.32      359.25     29.79 o 
  -7   8   2     3225.16     3213.00     92.18 o 
  -6   8   2     1757.69     1546.67     42.36 o 
  -5   8   2     1984.19     1873.72     94.73 o 
  -4   8   2        5.32        8.42      8.15 o 
  -3   8   2     3235.62     3218.64     67.29 o 
  -2   8   2     1123.46     1149.79     32.27 o 
  -1   8   2     1017.20      933.70     26.65 o 
   0   8   2     2631.88     2549.64     50.43 o 
   1   8   2        3.79       -1.31      4.23 o 
   2   8   2      177.71      159.70     12.61 o 
   3   8   2      920.68      987.71     30.26 o 
   4   8   2       39.13       47.79      9.74 o 
   5   8   2     2108.29     2046.52     92.84 o 
   6   8   2      178.69      143.45     18.02 o 
   7   8   2     1189.67     1134.55     45.00 o 
   8   8   2      754.89      740.36     39.94 o 
   9   8   2     1711.36     1601.23     80.70 o 
  -9   9   2       20.78       23.79     23.11 o 
  -8   9   2       77.10       67.12     23.62 o 
  -7   9   2        5.39       -4.07     17.49 o 
  -6   9   2        3.30        7.86     11.50 o 
  -5   9   2       15.69        9.11      9.39 o 
  -4   9   2     5076.96     4914.60    108.60 o 
  -3   9   2       39.30       43.37      7.99 o 
  -2   9   2       22.20       15.25      7.07 o 
  -1   9   2      170.49      195.52     13.63 o 
   0   9   2     9803.25     9303.23    159.34 o 
   1   9   2      386.83      374.20     18.25 o 
   2   9   2     3451.86     3315.17     65.92 o 
   3   9   2      223.18      233.64     16.11 o 
   4   9   2     3117.86     2961.83     67.18 o 
   5   9   2        4.04       12.41     11.59 o 
   6   9   2     2497.88     2555.10     71.57 o 
   7   9   2       37.90       44.83     15.49 o 
   8   9   2      196.56      210.80     23.99 o 
   9   9   2       14.89      -13.18     18.05 o 
  -9  10   2      620.57      723.24     56.26 o 
  -8  10   2      465.82      476.70     45.53 o 
  -7  10   2     2259.62     2205.32     88.32 o 
  -6  10   2      965.79     1057.98     55.16 o 
  -5  10   2      302.39      295.61     24.62 o 
  -4  10   2       14.73        2.66     11.91 o 
  -3  10   2     2262.40     2316.09     55.47 o 
  -2  10   2     2642.28     2584.70     54.18 o 
  -1  10   2      565.28      600.56     24.49 o 
   0  10   2      751.41      721.14     25.06 o 
   1  10   2      368.23      375.09     21.65 o 
   2  10   2     1329.79     1242.78     39.37 o 
   3  10   2      944.95      993.59     32.80 o 
   4  10   2      206.83      271.02     22.17 o 
   5  10   2      551.27      510.89     55.10 o 
   6  10   2     1385.01     1355.41     50.41 o 
   7  10   2       31.10       18.93     15.38 o 
   8  10   2      107.91       92.14     20.13 o 
  -8  11   2      104.43      104.83     27.64 o 
  -7  11   2       80.82       42.23     20.13 o 
  -6  11   2      351.74      404.83     39.85 o 
  -5  11   2      677.54      738.52     40.06 o 
  -4  11   2      170.57      154.45     20.41 o 
  -3  11   2     1495.26     1494.53     45.90 o 
  -2  11   2     1499.62     1547.04     42.57 o 
  -1  11   2      939.97      979.99     33.57 o 
   0  11   2       21.08       18.56      9.52 o 
   1  11   2     8090.26     8233.10    173.32 o 
   2  11   2      654.95      665.53     26.42 o 
   3  11   2      705.79      736.82     30.64 o 
   4  11   2        1.69       12.87     12.06 o 
   5  11   2     1096.04     1203.76     46.76 o 
   6  11   2       65.83       44.14     16.15 o 
   7  11   2      129.19      109.76     21.73 o 
   8  11   2      223.70      196.08     27.74 o 
  -8  12   2     2169.15     2272.18     96.46 o 
  -7  12   2      451.85      492.97     46.52 o 
  -6  12   2      128.18      151.01     28.73 o 
  -5  12   2      233.95      215.42     24.61 o 
  -4  12   2     2095.32     2112.52    114.00 o 
  -3  12   2      598.54      579.37     43.74 o 
  -2  12   2     1114.44     1147.88     37.38 o 
  -1  12   2      160.47      171.05     17.13 o 
   0  12   2      503.77      467.14     25.18 o 
   1  12   2      533.37      512.64     25.79 o 
   2  12   2     3918.49     3969.18     87.50 o 
   3  12   2      195.06      167.74     15.43 o 
   4  12   2        2.68       -1.79     12.50 o 
   5  12   2      233.58      248.64     24.26 o 
   6  12   2      367.07      391.84     40.68 o 
   7  12   2        1.91      -12.59     17.55 o 
  -7  13   2      729.50      801.85     71.82 o 
  -6  13   2      498.48      532.24     48.44 o 
  -5  13   2       11.63      -17.98     17.98 o 
  -4  13   2      652.16      699.69     49.43 o 
  -3  13   2     1206.46     1252.28     46.73 o 
  -2  13   2     1326.05     1378.41     43.09 o 
  -1  13   2      750.46      792.87     33.36 o 
   0  13   2     1272.38     1342.61     41.61 o 
   1  13   2      316.46      295.65     21.45 o 
   2  13   2     5761.37     6019.93    124.79 o 
   3  13   2     1295.08     1319.79     43.19 o 
   4  13   2     1210.67     1309.17     57.39 o 
   5  13   2       18.57        5.46     21.80 o 
   6  13   2     2399.65     2438.99     94.96 o 
  -6  14   2      245.95      281.14     38.09 o 
  -5  14   2     1124.37     1114.96    106.78 o 
  -4  14   2       30.59       24.49     17.87 o 
  -3  14   2     3909.51     3901.11    100.34 o 
  -2  14   2        7.17       -7.74     12.57 o 
  -1  14   2       82.36       56.43     21.12 o 
   0  14   2      626.73      635.10     33.50 o 
   1  14   2     1110.47     1145.96     40.96 o 
   2  14   2       81.55       55.20     15.83 o 
   3  14   2        0.27        1.66     16.45 o 
   4  14   2      419.10      439.98     37.19 o 
   5  14   2      107.51      152.80     26.44 o 
  -5  15   2      133.36      183.04     40.35 o 
  -4  15   2       64.46       38.56     24.48 o 
  -3  15   2      459.29      451.84     36.04 o 
  -2  15   2     1506.90     1713.49     66.30 o 
  -1  15   2      134.11      129.78     20.54 o 
   0  15   2      973.25      906.35     55.71 o 
   1  15   2      792.64      729.08     38.95 o 
   2  15   2      930.97      819.43     53.36 o 
   3  15   2      539.90      555.14     41.39 o 
   4  15   2      394.79      348.68     34.58 o 
  -3  16   2      284.94      352.10     34.19 o 
  -2  16   2      592.92      559.40     48.44 o 
  -1  16   2      717.37      732.54     47.30 o 
   0  16   2       92.95       80.46     21.49 o 
   1  16   2       44.71       34.98     22.30 o 
   2  16   2      203.22      199.13     25.43 o 
 -11   0   3     3239.41     3269.33    201.24 o 
  -9   0   3     2179.65     2094.01     96.12 o 
  -7   0   3     5512.94     5914.28    164.53 o 
  -5   0   3     2425.09     2618.13     78.15 o 
  -3   0   3      124.01      178.38     37.86 o 
  -1   0   3     3645.43     4273.18    283.63 o 
   1   0   3     4235.35     4196.27    111.04 o 
   3   0   3     2606.06     2731.47    199.44 o 
   5   0   3     5245.84     5451.76    178.33 o 
   7   0   3     9367.52     9256.72    315.85 o 
   9   0   3     1159.91     1079.64     80.73 o 
 -11   1   3      767.50      893.93    167.67 o 
 -10   1   3        3.05      -17.85     17.85 o 
  -9   1   3       82.83      117.74     18.94 o 
  -8   1   3       69.26      119.68     16.32 o 
  -7   1   3      227.14      242.97     16.46 o 
  -6   1   3     4736.08     5434.77    106.01 o 
  -5   1   3      289.38      267.98     14.15 o 
  -4   1   3       68.04      115.30      9.14 o 
  -3   1   3     1078.02     1283.86     37.14 o 
  -2   1   3    11864.78    13827.59    372.87 o 
  -1   1   3    23460.05    26275.97    675.90 o 
   0   1   3     8866.18     8882.40    285.22 o 
   1   1   3       35.55       23.04      4.24 o 
   2   1   3     5677.43     5489.80    101.96 o 
   3   1   3     4785.78     4839.16    102.31 o 
   4   1   3     4508.09     4395.08    106.30 o 
   5   1   3      708.61      728.99     52.57 o 
   6   1   3      127.88      214.46     26.49 o 
   7   1   3     1549.80     1672.73    118.78 o 
   8   1   3      113.41      134.04     22.16 o 
   9   1   3      330.80      402.18     35.14 o 
  10   1   3       25.15       19.09     19.51 o 
 -11   2   3       61.94       81.61     56.77 o 
 -10   2   3     2925.36     2984.37    130.83 o 
  -9   2   3     1998.24     2055.41     95.25 o 
  -8   2   3      713.88      723.79     46.62 o 
  -7   2   3       60.89       73.40     11.04 o 
  -6   2   3     8007.73     8867.24    180.56 o 
  -5   2   3       57.35       34.19      7.03 o 
  -4   2   3     2678.34     3180.69     68.69 o 
  -3   2   3       29.61       31.03      8.69 o 
  -2   2   3      230.82      251.03     10.39 o 
  -1   2   3     4793.07     4881.12     82.32 o 
   0   2   3       25.30       39.85      4.92 o 
   1   2   3      798.94      758.60     17.81 o 
   2   2   3       27.21        9.48      4.13 o 
   3   2   3     7458.69     7497.33    153.40 o 
   4   2   3     1468.56     1525.38     46.23 o 
   5   2   3     2569.87     2829.54     68.99 o 
   6   2   3     2608.67     2583.41     72.72 o 
   7   2   3     3903.45     3574.43    101.81 o 
   8   2   3      957.13      879.98     48.71 o 
   9   2   3     2165.86     1915.24     71.56 o 
  10   2   3      423.45      419.50     38.67 o 
 -11   3   3      171.83      136.63     36.36 o 
 -10   3   3       77.84       52.07     20.88 o 
  -9   3   3       66.39       47.12     16.42 o 
  -8   3   3      979.52     1042.32     38.69 o 
  -7   3   3     2198.84     2406.84     55.58 o 
  -6   3   3     2289.75     2404.29     54.01 o 
  -5   3   3       21.02       39.01      7.87 o 
  -4   3   3       39.54       37.55      6.56 o 
  -3   3   3    12024.36    11767.19    230.05 o 
  -2   3   3     1250.61     1253.13     25.60 o 
  -1   3   3    18294.73    17907.40    314.74 o 
   0   3   3     1861.15     1931.93     38.45 o 
   1   3   3     6446.02     6294.49     98.86 o 
   2   3   3     3532.60     3531.84     69.85 o 
   3   3   3     8775.88     8695.15    196.81 o 
   4   3   3     2967.36     2858.51     67.93 o 
   5   3   3       53.54       47.69     11.69 o 
   6   3   3     1301.77     1242.59     40.63 o 
   7   3   3       34.20       46.19     22.94 o 
   8   3   3      242.79      270.79     28.87 o 
   9   3   3       65.74       90.90     27.05 o 
  10   3   3       57.93       24.03     20.38 o 
 -11   4   3      843.84      748.95     69.13 o 
 -10   4   3      751.39      750.13     43.96 o 
  -9   4   3     1965.14     2020.31     67.03 o 
  -8   4   3     2415.06     2516.48     67.02 o 
  -7   4   3      358.74      392.62     24.02 o 
  -6   4   3       52.87       45.00      9.16 o 
  -5   4   3     8208.30     8915.05    180.10 o 
  -4   4   3     8627.75     9034.01    165.49 o 
  -3   4   3       66.19       86.55      8.33 o 
  -2   4   3       39.55       29.78      6.14 o 
  -1   4   3     2118.82     2027.64     46.48 o 
   0   4   3     1089.41     1151.94     24.93 o 
   1   4   3     2605.85     2786.26     51.71 o 
   2   4   3       75.15       89.94      5.89 o 
   3   4   3     4460.67     2163.29    117.66 o 
   4   4   3     2699.38     2586.00     71.14 o 
   5   4   3       24.93       26.96      9.90 o 
   6   4   3      423.75      495.51     30.53 o 
   7   4   3     1999.97     1799.05    202.84 o 
   8   4   3     2540.85     2171.45    142.88 o 
   9   4   3      230.45      184.07     26.39 o 
  10   4   3      160.13      100.24     23.87 o 
 -11   5   3      242.13      225.67     50.28 o 
 -10   5   3      132.00      112.54     22.03 o 
  -9   5   3       95.63      122.34     20.69 o 
  -8   5   3     1911.01     1944.66     56.63 o 
  -7   5   3      115.42      117.41     15.54 o 
  -6   5   3      950.92      943.82     29.23 o 
  -5   5   3     1408.49     1396.58     37.62 o 
  -4   5   3     2002.55     1872.73     41.91 o 
  -3   5   3    11474.71    12107.81    217.59 o 
  -2   5   3     9307.45     8683.68    216.49 o 
  -1   5   3     5592.47     5925.22    121.39 o 
   0   5   3     3966.14     3938.66     76.03 o 
   1   5   3    13178.58    13412.93    239.84 o 
   2   5   3     6932.39     6412.26    158.35 o 
   3   5   3        1.48       -1.54      5.10 o 
   4   5   3      744.13      676.77     28.94 o 
   5   5   3      239.90      251.21     19.57 o 
   6   5   3      388.47      394.71     25.43 o 
   7   5   3      111.10      131.29     19.01 o 
   8   5   3      584.92      577.36     45.37 o 
   9   5   3      260.38      310.84     35.01 o 
 -11   6   3      126.78      141.84     58.15 o 
 -10   6   3     1343.88     1329.82     57.19 o 
  -9   6   3     1699.74     1705.33     86.21 o 
  -8   6   3       60.92       39.18     16.34 o 
  -7   6   3     2016.89     1978.64     75.52 o 
  -6   6   3       63.07       73.49     11.51 o 
  -5   6   3     1227.06     1226.73     35.22 o 
  -4   6   3      802.69      735.36     23.36 o 
  -3   6   3     2757.87     2683.07     51.51 o 
  -2   6   3     6067.02     6126.83    141.59 o 
  -1   6   3       45.04       37.08      7.16 o 
   0   6   3      120.98      211.91     10.83 o 
   1   6   3     1715.08     1806.82     37.91 o 
   2   6   3     4166.92     4247.96     84.54 o 
   3   6   3     2019.67     2030.70     46.74 o 
   4   6   3      252.80      268.02     19.29 o 
   5   6   3     3181.03     3021.64     75.89 o 
   6   6   3      208.23      209.71     19.96 o 
   7   6   3     1143.13     1074.58     50.67 o 
   8   6   3     1988.33     1809.03    148.46 o 
   9   6   3     1901.17     1683.49     67.38 o 
 -10   7   3      693.54      630.47     49.87 o 
  -9   7   3      142.90      161.07     27.69 o 
  -8   7   3        3.95        7.82     14.25 o 
  -7   7   3     1365.47     1367.15     44.65 o 
  -6   7   3      181.41      218.33     23.44 o 
  -5   7   3      199.63      202.69     14.99 o 
  -4   7   3     3994.24     3840.31     78.26 o 
  -3   7   3     1404.84     1197.57     32.03 o 
  -2   7   3      670.32      635.07     24.46 o 
  -1   7   3       65.14       36.55      5.82 o 
   0   7   3    13214.50    12900.50    215.71 o 
   1   7   3       11.06       13.63      5.87 o 
   2   7   3      805.11      737.77     23.69 o 
   3   7   3     2369.02     2208.28     51.08 o 
   4   7   3      882.45      873.81     34.18 o 
   5   7   3      953.12      896.93     37.71 o 
   6   7   3      688.32      668.33     34.66 o 
   7   7   3      486.50      463.47     29.92 o 
   8   7   3       20.42       63.03     20.69 o 
   9   7   3        0.06       -2.52     14.07 o 
 -10   8   3      817.49      784.74     57.57 o 
  -9   8   3      546.48      494.67     43.71 o 
  -8   8   3     1500.09     1447.94     67.13 o 
  -7   8   3     1122.95     1169.59     51.08 o 
  -6   8   3      863.77      882.99     48.09 o 
  -5   8   3      261.69      262.60     17.35 o 
  -4   8   3      135.37      154.54     13.80 o 
  -3   8   3     1390.25     1308.23     31.07 o 
  -2   8   3     2414.71     2364.51     58.53 o 
  -1   8   3       24.86       26.38      8.01 o 
   0   8   3     2136.36     2035.83     39.00 o 
   1   8   3     1630.08     1657.88     37.55 o 
   2   8   3      169.90      144.00     12.91 o 
   3   8   3      390.16      363.74     19.05 o 
   4   8   3     2677.74     2540.06     67.05 o 
   5   8   3     2891.39     2950.01     76.99 o 
   6   8   3     5029.05     4940.04    116.91 o 
   7   8   3       34.45       43.59     15.33 o 
   8   8   3       96.57       93.02     22.31 o 
   9   8   3      276.45      235.10     30.52 o 
  -9   9   3      904.71      815.94     56.78 o 
  -8   9   3       37.77       32.35     20.77 o 
  -7   9   3       25.95       28.98     16.28 o 
  -6   9   3     1162.65     1084.78     52.76 o 
  -5   9   3     7519.96     7004.81    168.80 o 
  -4   9   3       25.15       23.08     12.24 o 
  -3   9   3     2271.39     2194.13     57.20 o 
  -2   9   3      169.77      178.07     15.91 o 
  -1   9   3     4590.50     4738.05     96.09 o 
   0   9   3      455.32      426.39     15.70 o 
   1   9   3     4513.14     4390.46     82.75 o 
   2   9   3      208.09      220.62     15.97 o 
   3   9   3      752.15      722.01     30.56 o 
   4   9   3      577.00      575.65     31.24 o 
   5   9   3     5964.12     5745.40    131.99 o 
   6   9   3        5.67        6.04     13.12 o 
   7   9   3       22.52       22.04     15.59 o 
   8   9   3       40.21       23.54     19.53 o 
  -9  10   3      429.79      425.54     44.04 o 
  -8  10   3      872.61      883.88     59.73 o 
  -7  10   3     3395.13     3534.73    122.04 o 
  -6  10   3      211.32      226.08     27.98 o 
  -5  10   3      118.00       83.37     36.32 o 
  -4  10   3       83.26      111.96     15.37 o 
  -3  10   3     1117.90     1092.48     37.02 o 
  -2  10   3      607.95      601.64     28.87 o 
  -1  10   3      324.04      310.40     18.95 o 
   0  10   3      633.50      650.72     27.31 o 
   1  10   3      325.39      315.30     18.57 o 
   2  10   3       71.73       50.47      9.93 o 
   3  10   3     1228.92     1204.57     33.75 o 
   4  10   3     2890.78     2872.90     76.30 o 
   5  10   3      829.72      857.44     41.14 o 
   6  10   3     1809.84     1736.95     57.51 o 
   7  10   3      185.65      184.24     22.73 o 
   8  10   3      272.43      273.53     27.64 o 
  -8  11   3      681.74      667.99     53.45 o 
  -7  11   3      209.30      167.42     30.62 o 
  -6  11   3      966.37      896.09     63.46 o 
  -5  11   3       10.85       -0.92     22.08 o 
  -4  11   3     4185.42     4494.33    106.57 o 
  -3  11   3      554.30      565.78     29.90 o 
  -2  11   3      467.40      487.86     30.18 o 
  -1  11   3        8.78        7.35      9.60 o 
   0  11   3     3816.03     3809.20     82.92 o 
   1  11   3     1495.23     1389.12     40.44 o 
   2  11   3     1907.17     1914.75     45.71 o 
   3  11   3      683.85      629.23     27.93 o 
   4  11   3     1054.19     1131.79     43.57 o 
   5  11   3        0.23        6.33     13.41 o 
   6  11   3     1727.86     1782.39     59.51 o 
   7  11   3      252.16      230.05     29.04 o 
  -8  12   3      414.23      436.24     45.59 o 
  -7  12   3      214.16      208.82     40.19 o 
  -6  12   3       15.55       -2.52     18.68 o 
  -5  12   3      153.60      192.38     28.18 o 
  -4  12   3       85.43       67.91     16.10 o 
  -3  12   3      974.04     1028.57     47.59 o 
  -2  12   3      864.64      817.98     47.54 o 
  -1  12   3      110.80      113.38     14.34 o 
   0  12   3     1289.48     1381.94     41.34 o 
   1  12   3       96.48      119.28     15.12 o 
   2  12   3       31.24       28.90     11.48 o 
   3  12   3      745.07      761.77     37.99 o 
   4  12   3      689.51      707.28     37.99 o 
   5  12   3      528.31      543.94     34.29 o 
   6  12   3      684.80      814.55     49.95 o 
  -7  13   3      242.97      149.45     64.62 o 
  -6  13   3      234.03      238.69     43.35 o 
  -5  13   3      541.97      517.01     52.69 o 
  -4  13   3     1150.15     1178.57     89.26 o 
  -3  13   3     4374.24     4384.52    106.07 o 
  -2  13   3     1617.87     1682.47     48.26 o 
  -1  13   3      163.91      181.28     22.92 o 
   0  13   3      239.84      234.13     19.49 o 
   1  13   3     1462.09     1506.80     45.40 o 
   2  13   3     2102.06     2142.71     57.31 o 
   3  13   3       97.56       93.94     20.91 o 
   4  13   3      511.34      607.91     36.61 o 
   5  13   3      689.43      653.59     38.92 o 
   6  13   3      745.82      619.73     69.32 o 
  -6  14   3        7.91       29.07     43.89 o 
  -5  14   3      499.87      532.00     45.70 o 
  -4  14   3     1332.60     1382.60     69.12 o 
  -3  14   3       49.40       33.97     18.29 o 
  -2  14   3      225.72      251.83     40.38 o 
  -1  14   3      377.37      386.75     26.92 o 
   0  14   3      691.70      715.83     34.00 o 
   1  14   3        0.13      -10.04     10.63 o 
   2  14   3      593.67      590.92     31.29 o 
   3  14   3        2.53       -1.26     14.84 o 
   4  14   3     2452.53     2539.33     86.62 o 
   5  14   3      177.14      147.83     26.83 o 
  -5  15   3      243.72      302.43     37.82 o 
  -4  15   3      975.83     1159.60     68.41 o 
  -3  15   3     1004.72     1035.54     55.73 o 
  -2  15   3      120.31      161.87     21.79 o 
  -1  15   3     1587.63     1579.48     62.62 o 
   0  15   3       75.04       70.06     17.65 o 
   1  15   3     1016.56     1072.39     60.90 o 
   2  15   3      916.82      952.43     66.01 o 
   3  15   3     1295.61     1307.69     62.40 o 
   4  15   3      301.92      288.46     32.89 o 
  -3  16   3       91.41       98.04     27.45 o 
  -2  16   3        1.19       -3.21     15.51 o 
  -1  16   3       52.75       27.27     12.38 o 
   0  16   3       58.00       29.33     33.46 o 
   1  16   3        6.98        1.85     13.14 o 
   2  16   3      938.65     1039.60     57.00 o 
 -10   0   4      533.78      598.09     81.86 o 
  -8   0   4      146.30      143.01     27.31 o 
  -6   0   4      179.09      302.89     23.23 o 
  -4   0   4     8606.13    10317.47    323.58 o 
  -2   0   4      119.10      133.68     11.83 o 
   0   0   4      702.55      648.78     43.68 o 
   2   0   4     3329.45     3222.50    123.21 o 
   4   0   4     2949.57     2809.75    110.54 o 
   8   0   4     3514.81     3544.60    150.25 o 
 -11   1   4      785.74      895.43    104.05 o 
 -10   1   4      663.91      623.52     46.43 o 
  -9   1   4       12.74        6.12     13.60 o 
  -8   1   4       62.49       55.85     15.26 o 
  -7   1   4     9548.97    10722.34    199.41 o 
  -6   1   4     9722.97    10789.71    198.41 o 
  -5   1   4     7742.30     8944.90    179.82 o 
  -4   1   4      445.62      542.28     27.50 o 
  -3   1   4     3044.64     3351.34     72.85 o 
  -2   1   4     8290.61     8881.65    178.25 o 
  -1   1   4    14193.91    14692.60    602.00 o 
   0   1   4      184.79      177.02      8.18 o 
   1   1   4      132.20      129.26      7.51 o 
   2   1   4      163.15      179.05      8.91 o 
   3   1   4     4619.36     4633.59    101.67 o 
   4   1   4     7201.78     7046.62    167.77 o 
   5   1   4        6.36       13.02      7.74 o 
   6   1   4      450.06     1104.92    130.73 o 
   7   1   4      148.59      233.33     47.72 o 
   8   1   4      759.41      951.49    117.59 o 
   9   1   4      421.54      307.29     32.96 o 
 -11   2   4     1934.93     2180.79    110.04 o 
 -10   2   4       45.33       61.15     20.68 o 
  -9   2   4       15.22       13.68     14.22 o 
  -8   2   4      203.50      264.34     24.65 o 
  -7   2   4       86.63      108.41     14.24 o 
  -6   2   4     2069.39     2506.05     55.21 o 
  -5   2   4      614.51      696.79     30.48 o 
  -4   2   4      644.42      855.89     31.80 o 
  -3   2   4      146.99      215.86     15.10 o 
  -2   2   4     2105.16     2189.34     41.01 o 
  -1   2   4     1204.75     1373.03     27.86 o 
   0   2   4      625.11      611.56     16.06 o 
   1   2   4     2771.97     2516.29     43.55 o 
   2   2   4      240.63      175.07      9.80 o 
   3   2   4      875.89      797.38     27.50 o 
   4   2   4      215.94      224.68     18.99 o 
   5   2   4     1280.14     1167.84     40.82 o 
   6   2   4      105.84      133.88     19.81 o 
   7   2   4     2150.09     2028.71     79.32 o 
   8   2   4     1983.71     1773.30     97.22 o 
   9   2   4       20.32       64.04     21.56 o 
 -11   3   4     2385.85     2556.78    122.42 o 
 -10   3   4      602.71      631.22     46.10 o 
  -9   3   4      151.65      155.91     21.28 o 
  -8   3   4     3400.86     3679.10     88.77 o 
  -7   3   4     1064.34     1181.58     39.16 o 
  -6   3   4     4875.59     5250.29    103.12 o 
  -5   3   4      337.09      317.72     20.41 o 
  -4   3   4     5653.18     5593.28    184.45 o 
  -3   3   4        5.20        2.27      6.00 o 
  -2   3   4    11888.05    11807.75    209.58 o 
  -1   3   4    16153.32    16498.55    292.22 o 
   0   3   4     2650.95     2518.87     52.29 o 
   1   3   4     1438.62     1326.85     27.79 o 
   2   3   4     3488.27     3269.60     59.35 o 
   3   3   4      298.61      242.43     16.48 o 
   4   3   4     1543.25     1565.79     46.01 o 
   5   3   4       94.78      117.75     13.92 o 
   6   3   4      138.92      183.96     29.15 o 
   7   3   4        0.10       33.72     16.35 o 
   8   3   4      359.19      398.83     39.19 o 
   9   3   4     2040.42     1818.33     70.73 o 
 -11   4   4      616.51      532.38     58.12 o 
 -10   4   4     2574.40     2465.74    150.95 o 
  -9   4   4     1189.23     1273.60     50.52 o 
  -8   4   4        3.83       -2.78     11.59 o 
  -7   4   4       87.86       89.03     14.31 o 
  -6   4   4     1662.85     1847.98     60.30 o 
  -5   4   4      142.41      156.51     14.74 o 
  -4   4   4        4.60       14.17      6.95 o 
  -3   4   4      285.39      274.31     11.82 o 
  -2   4   4      404.77      368.43     23.92 o 
  -1   4   4      612.98      559.06     18.45 o 
   0   4   4      735.73      768.67     21.00 o 
   1   4   4       19.21       37.89      6.05 o 
   2   4   4     8948.09     8828.05    139.05 o 
   3   4   4     1745.04     1495.83     41.97 o 
   4   4   4       51.44       23.66     11.13 o 
   5   4   4       82.86       62.92     12.52 o 
   6   4   4     1306.53     1233.73     49.14 o 
   7   4   4     1750.93     1728.13     63.37 o 
   8   4   4      583.78      666.71     49.92 o 
   9   4   4      478.24      435.08     38.07 o 
 -11   5   4      199.61      233.46     59.88 o 
 -10   5   4      525.90      579.69     45.90 o 
  -9   5   4     1900.40     1919.84     65.60 o 
  -8   5   4      482.28      481.91     28.71 o 
  -7   5   4     3595.95     3722.41     88.97 o 
  -6   5   4        3.73       -0.10      9.58 o 
  -5   5   4     3486.27     3315.57     84.61 o 
  -4   5   4     2201.23     1855.72     41.23 o 
  -3   5   4     6512.59     5988.32    124.96 o 
  -2   5   4      193.35      202.01     13.17 o 
  -1   5   4     4042.36     3969.66     78.04 o 
   0   5   4     4084.78     4124.00     74.16 o 
   1   5   4     7269.37     6985.59    120.67 o 
   2   5   4     2869.30     2984.68     57.49 o 
   3   5   4        8.46       16.45      5.14 o 
   4   5   4        4.91        4.34      7.80 o 
   5   5   4        7.51        6.97     10.21 o 
   6   5   4      464.90      526.55     29.66 o 
   7   5   4       10.13       -0.66     15.09 o 
   8   5   4      636.77      632.98     43.67 o 
   9   5   4      639.00      691.16     54.17 o 
 -11   6   4        3.47       13.18     25.29 o 
 -10   6   4      196.36      163.31     49.39 o 
  -9   6   4      153.15      138.59     26.05 o 
  -8   6   4      493.24      584.88     36.83 o 
  -7   6   4     1276.58     1277.77     42.76 o 
  -6   6   4       33.83       41.63     11.70 o 
  -5   6   4     3646.54     3555.67     84.14 o 
  -4   6   4       31.60       40.49      7.50 o 
  -3   6   4     2865.65     2604.02     56.03 o 
  -2   6   4       25.63        8.21      6.10 o 
  -1   6   4     1214.55     1297.86     35.76 o 
   0   6   4     2865.28     2567.33     54.44 o 
   1   6   4       12.29        5.16      5.11 o 
   2   6   4     4994.97     4992.67     97.59 o 
   3   6   4     1608.85     1482.92     40.80 o 
   4   6   4     2763.62     2810.53     88.94 o 
   5   6   4      798.39      705.63     61.13 o 
   6   6   4     1856.48     1698.98     76.27 o 
   7   6   4     2007.80     1759.36    107.59 o 
   8   6   4     1134.41     1060.09     56.70 o 
   9   6   4      739.13      678.84     59.37 o 
 -10   7   4      238.37      220.49     32.79 o 
  -9   7   4     1480.39     1282.77     67.18 o 
  -8   7   4     1502.52     1471.72     56.98 o 
  -7   7   4      391.31      473.97     42.27 o 
  -6   7   4      450.47      406.25     62.86 o 
  -5   7   4     2750.73     2540.54     62.97 o 
  -4   7   4     2534.49     2347.93     51.61 o 
  -3   7   4       22.17       11.32      7.42 o 
  -2   7   4     1034.01      909.22     27.26 o 
  -1   7   4     1193.00     1129.70     34.00 o 
   0   7   4      296.42      256.13     14.55 o 
   1   7   4     2297.82     2207.27     46.15 o 
   2   7   4       76.70       56.71      8.43 o 
   3   7   4      165.57      158.82     15.42 o 
   4   7   4        0.60        4.49     10.16 o 
   5   7   4     1255.66     1164.28     42.17 o 
   6   7   4       87.20       69.45     15.50 o 
   7   7   4       60.76       59.34     20.11 o 
   8   7   4      158.27      125.09     27.22 o 
 -10   8   4     1430.26     1268.55     87.41 o 
  -9   8   4      739.45      720.16     53.16 o 
  -8   8   4        1.06       -9.47     17.61 o 
  -7   8   4     1907.64     1894.77     73.84 o 
  -6   8   4      464.37      387.31     33.16 o 
  -5   8   4      761.35      700.69     38.52 o 
  -4   8   4      397.52      390.03     22.40 o 
  -3   8   4      188.60      194.32     25.69 o 
  -2   8   4      449.66      476.75     26.47 o 
  -1   8   4     3696.48     3659.73     76.44 o 
   0   8   4     4368.72     4479.52     82.99 o 
   1   8   4     4103.00     4185.86     78.99 o 
   2   8   4      518.49      489.34     20.50 o 
   3   8   4      740.20      719.15     26.50 o 
   4   8   4      841.49      856.77     38.06 o 
   5   8   4     8029.52     7714.79    169.08 o 
   6   8   4      136.70       95.07     16.94 o 
   7   8   4     1570.95     1462.33     52.65 o 
   8   8   4        9.15        9.53     18.85 o 
  -9   9   4       32.10       16.07     22.31 o 
  -8   9   4     1075.03     1176.52     65.04 o 
  -7   9   4     1461.10     1376.49     95.17 o 
  -6   9   4     2214.98     2096.76    112.51 o 
  -5   9   4      818.18      822.59     42.08 o 
  -4   9   4     2953.28     2827.14     76.73 o 
  -3   9   4      147.72      159.50     15.25 o 
  -2   9   4      883.87      833.83     31.91 o 
  -1   9   4     1144.89     1152.16     33.73 o 
   0   9   4     5160.26     5285.12    106.16 o 
   1   9   4       30.08       43.65      8.62 o 
   2   9   4      409.51      419.63     19.75 o 
   3   9   4      178.44      175.05     17.59 o 
   4   9   4      970.02      860.14     38.21 o 
   5   9   4       36.36       32.36     14.06 o 
   6   9   4       54.02       51.57     16.26 o 
   7   9   4       49.97       41.38     16.58 o 
   8   9   4      206.45      249.57     31.05 o 
  -9  10   4      270.69      280.11     44.93 o 
  -8  10   4     4290.49     4050.48    137.30 o 
  -7  10   4      323.88      243.85     30.71 o 
  -6  10   4      189.47      143.73     23.98 o 
  -5  10   4      511.52      525.95     39.05 o 
  -4  10   4      159.59      143.20     15.13 o 
  -3  10   4      144.64      140.79     16.14 o 
  -2  10   4      768.65      717.46     29.23 o 
  -1  10   4     1763.13     1717.84     45.12 o 
   0  10   4     4959.35     4954.95    102.00 o 
   1  10   4     1056.46     1035.13     34.22 o 
   2  10   4       68.16       71.31     10.85 o 
   3  10   4      575.22      551.88     27.20 o 
   4  10   4     2136.09     2193.94     59.62 o 
   5  10   4     2685.12     2643.12     74.34 o 
   6  10   4      689.95      745.60     39.93 o 
   7  10   4      351.70      379.19     30.59 o 
  -8  11   4      503.14      451.95     44.10 o 
  -7  11   4      918.28      958.67     99.72 o 
  -6  11   4      213.18      211.98     28.48 o 
  -5  11   4     3101.50     3333.83    111.14 o 
  -4  11   4      253.94      240.33     21.59 o 
  -3  11   4     1150.70     1166.03     37.44 o 
  -2  11   4      839.98      821.55     36.41 o 
  -1  11   4     1330.50     1337.16     39.82 o 
   0  11   4       55.40       53.58     14.36 o 
   1  11   4     2955.17     2978.24     69.44 o 
   2  11   4      404.38      406.08     23.60 o 
   3  11   4       87.32       70.56     16.41 o 
   4  11   4        4.50       -9.29     13.13 o 
   5  11   4      581.55      533.32     30.77 o 
   6  11   4      512.04      530.09     34.48 o 
   7  11   4       15.60       17.74     16.62 o 
  -8  12   4      949.78     1008.19     72.10 o 
  -7  12   4      667.74      575.02     59.66 o 
  -6  12   4       41.89       15.76     27.16 o 
  -5  12   4      723.44      725.69     60.81 o 
  -4  12   4        5.76       -6.91     12.42 o 
  -3  12   4      488.52      499.43     26.91 o 
  -2  12   4      586.42      660.80     33.53 o 
  -1  12   4     1170.30     1176.85     40.71 o 
   0  12   4      395.33      418.89     24.61 o 
   1  12   4      221.63      231.14     19.33 o 
   2  12   4      715.76      664.24     34.07 o 
   3  12   4      122.13       91.03     17.50 o 
   4  12   4     1377.69     1537.50     54.92 o 
   5  12   4     1033.14     1081.64     49.64 o 
   6  12   4      613.34      654.21     53.53 o 
  -7  13   4      136.22      119.60     35.15 o 
  -6  13   4        9.44       -4.69     19.34 o 
  -5  13   4       35.04       54.36     38.68 o 
  -4  13   4     3556.53     3772.41     95.60 o 
  -3  13   4      817.73      937.88     38.50 o 
  -2  13   4     1092.02     1077.37     47.13 o 
  -1  13   4        3.50        2.71     11.02 o 
   0  13   4     1809.75     1809.34     51.30 o 
   1  13   4      453.97      538.84     28.98 o 
   2  13   4      444.69      530.81     36.31 o 
   3  13   4        4.24      -13.56     13.56 o 
   4  13   4      966.40     1016.86     49.02 o 
   5  13   4       37.34       50.00     18.75 o 
  -6  14   4      244.50      223.90     33.12 o 
  -5  14   4       19.49        5.00     23.63 o 
  -4  14   4        5.74       17.63     17.68 o 
  -3  14   4      107.14       73.18     18.81 o 
  -2  14   4       48.03       69.58     13.97 o 
  -1  14   4     1814.33     1802.87     59.35 o 
   0  14   4      134.23      150.50     18.33 o 
   1  14   4     1089.10     1142.19     43.45 o 
   2  14   4      122.65      141.83     23.96 o 
   3  14   4     2929.69     3197.88     94.80 o 
   4  14   4       15.23        5.97     16.78 o 
  -5  15   4       78.52       44.14     25.66 o 
  -4  15   4      375.66      352.93     34.62 o 
  -3  15   4      392.68      479.86     46.48 o 
  -2  15   4     1296.82     1353.78     67.08 o 
  -1  15   4      124.88      148.23     20.83 o 
   0  15   4      254.38      266.69     23.92 o 
   1  15   4     1847.17     2018.27     58.57 o 
   2  15   4       64.73       65.82     16.49 o 
   3  15   4      444.92      447.57     38.76 o 
  -2  16   4      292.89      319.94     32.40 o 
  -1  16   4        2.80      -14.85     14.85 o 
   0  16   4      551.91      614.96     34.67 o 
   1  16   4      553.92      615.51     49.42 o 
 -11   0   5       23.00       49.19     38.36 o 
  -9   0   5        7.41       13.66     20.37 o 
  -7   0   5       19.94       28.15     18.67 o 
  -5   0   5    11555.43    13649.41    426.59 o 
  -3   0   5    20504.53    25848.29    720.90 o 
  -1   0   5    17220.69    17603.90    465.70 o 
   1   0   5     8785.83     8593.63    226.51 o 
   3   0   5     3274.34     2967.40     74.89 o 
   5   0   5      755.98      854.89     60.89 o 
   7   0   5     1079.30     1075.78    106.92 o 
   9   0   5      654.72      593.24     76.99 o 
 -11   1   5     2910.50     3146.18    139.96 o 
 -10   1   5      821.30      879.85     47.89 o 
  -9   1   5      192.15      213.61     24.32 o 
  -8   1   5     1978.04     2094.53     81.29 o 
  -7   1   5     5246.06     6021.16    130.78 o 
  -6   1   5    12737.29    14538.56    262.83 o 
  -5   1   5      323.77      369.10     21.25 o 
  -4   1   5      160.34      132.16     13.06 o 
  -3   1   5     1912.82     2317.11     60.10 o 
  -2   1   5     5347.78     5580.59    113.95 o 
  -1   1   5     7079.87     7258.41    138.67 o 
   0   1   5        1.92        6.58      4.62 o 
   1   1   5     3096.67     3019.14     52.23 o 
   2   1   5       10.38       11.72      5.41 o 
   3   1   5     1983.28     1733.45     37.20 o 
   4   1   5        4.97       18.39      8.89 o 
   5   1   5     1405.49     1391.51     51.54 o 
   6   1   5     1284.34     1452.49     79.80 o 
   7   1   5       35.25       45.13     14.29 o 
   8   1   5       12.44       37.23     20.42 o 
   9   1   5       26.83       66.68     24.40 o 
 -11   2   5      415.89      420.50     71.55 o 
 -10   2   5      138.48      151.28     26.63 o 
  -9   2   5      189.56      207.74     23.69 o 
  -8   2   5      281.30      295.96     26.03 o 
  -7   2   5        3.54        8.02     10.41 o 
  -6   2   5      266.86      303.84     21.87 o 
  -5   2   5      506.66      563.10     26.72 o 
  -4   2   5     4129.84     4299.43    123.54 o 
  -3   2   5     4416.49     4493.38     85.62 o 
  -2   2   5     7038.32     7351.00    138.54 o 
  -1   2   5      385.13      384.29     14.79 o 
   0   2   5     3048.30     2674.02     46.58 o 
   1   2   5      447.58      398.01     13.64 o 
   2   2   5     7264.96     6888.58    110.40 o 
   3   2   5      609.70      528.91     17.21 o 
   4   2   5     2326.27     2165.60     56.42 o 
   5   2   5       51.74       89.21     23.59 o 
   6   2   5     2839.07     2949.27    175.65 o 
   7   2   5      660.68      679.74     43.42 o 
   8   2   5     1270.73     1213.30    102.62 o 
   9   2   5       89.70       70.17     22.85 o 
 -11   3   5     3488.56     3449.35    145.45 o 
 -10   3   5       20.46        1.06     15.51 o 
  -9   3   5     3603.00     3690.06    224.93 o 
  -8   3   5       89.03       84.94     15.57 o 
  -7   3   5     3746.65     4042.32    104.89 o 
  -6   3   5     1275.56     1208.12     42.65 o 
  -5   3   5     4939.87     4743.97    112.57 o 
  -4   3   5     2760.90     2562.07     68.02 o 
  -3   3   5     4092.65     4124.38     80.05 o 
  -2   3   5     4571.58     4637.57     99.36 o 
  -1   3   5      526.99      489.77     15.82 o 
   0   3   5      285.26      378.18     14.49 o 
   1   3   5        2.98        6.30      4.23 o 
   2   3   5      430.82      409.47     14.04 o 
   3   3   5      396.16      395.42     15.32 o 
   4   3   5      369.37      328.12     20.78 o 
   5   3   5       55.00       48.67     11.68 o 
   6   3   5     2972.83     3011.84    103.80 o 
   7   3   5       19.67       22.92     17.10 o 
   8   3   5      154.81      212.19     33.69 o 
   9   3   5       42.07       34.56     26.48 o 
 -11   4   5      269.85      274.90     35.21 o 
 -10   4   5      828.84      830.81     54.44 o 
  -9   4   5        2.87        6.29     15.34 o 
  -8   4   5        0.82       -9.08     11.14 o 
  -7   4   5      386.83      404.86     24.61 o 
  -6   4   5      132.38      128.20     16.05 o 
  -5   4   5      236.76      230.65     18.18 o 
  -4   4   5     1384.09     1319.72     36.86 o 
  -3   4   5    10686.79    10663.82    178.56 o 
  -2   4   5     5888.21     5615.09    106.57 o 
  -1   4   5      193.75      196.89      9.97 o 
   0   4   5     2263.17     2042.04     41.07 o 
   1   4   5    11341.76    11142.57    187.26 o 
   2   4   5     8769.41     8586.26    136.46 o 
   3   4   5     4338.15     4182.13     76.31 o 
   4   4   5     2027.26     1942.35     46.69 o 
   5   4   5      230.36      224.78     19.13 o 
   6   4   5     2443.66     2390.82     77.04 o 
   7   4   5     1906.72     1772.58     66.53 o 
   8   4   5      616.93      671.24     45.36 o 
   9   4   5        5.63        6.30     19.09 o 
 -11   5   5      274.38      320.77     46.49 o 
 -10   5   5     2110.88     1939.69    100.01 o 
  -9   5   5     2995.25     3087.97     81.08 o 
  -8   5   5     3338.42     3406.88    103.11 o 
  -7   5   5      351.65      357.26     25.73 o 
  -6   5   5     2232.71     2227.08    122.33 o 
  -5   5   5     2447.07     2337.51     74.18 o 
  -4   5   5     6807.50     6442.61    132.04 o 
  -3   5   5      690.78      686.46     22.61 o 
  -2   5   5      647.86      647.08     21.95 o 
  -1   5   5      853.38      880.30     25.69 o 
   0   5   5     6381.22     6514.93    122.19 o 
   1   5   5        1.94       -1.31      5.65 o 
   2   5   5      159.05      161.66     12.10 o 
   3   5   5     2700.32     2768.38     62.26 o 
   4   5   5      891.38      889.30     43.17 o 
   5   5   5        9.79        3.72      8.48 o 
   6   5   5       12.36       17.33     15.25 o 
   7   5   5        1.01        4.55     16.15 o 
   8   5   5      923.09      983.04     55.73 o 
 -11   6   5       81.93       38.90     28.96 o 
 -10   6   5      778.22      775.20     68.46 o 
  -9   6   5        7.23        8.28     18.65 o 
  -8   6   5     3012.79     3238.43     94.83 o 
  -7   6   5      489.04      418.09     34.46 o 
  -6   6   5      723.69      744.97     43.21 o 
  -5   6   5     2245.01     2068.89     53.30 o 
  -4   6   5      771.27      803.32     48.91 o 
  -3   6   5     3323.98     2974.39     71.20 o 
  -2   6   5     2051.82     2075.31     47.46 o 
  -1   6   5     1942.27     1629.97     39.72 o 
   0   6   5     2637.97     2431.80     52.44 o 
   1   6   5     6010.01     5910.40    105.53 o 
   2   6   5     2442.03     2229.98     47.12 o 
   3   6   5     3651.87     3680.07     78.94 o 
   4   6   5     3118.26     3007.99     76.24 o 
   5   6   5     1278.19     1274.30     54.68 o 
   6   6   5      156.13      164.47     19.33 o 
   7   6   5      496.45      495.37     38.05 o 
   8   6   5        3.92       -1.31     18.10 o 
 -10   7   5      257.11      224.93     40.77 o 
  -9   7   5      862.53      734.89     51.35 o 
  -8   7   5      344.82      323.90     29.76 o 
  -7   7   5      388.85      415.52     38.54 o 
  -6   7   5      854.58      828.43     47.10 o 
  -5   7   5     1980.24     2073.19     64.52 o 
  -4   7   5     2713.36     2471.88     60.82 o 
  -3   7   5     1515.71     1497.69     38.73 o 
  -2   7   5      661.68      644.40     25.14 o 
  -1   7   5      443.90      468.87     21.12 o 
   0   7   5      314.36      299.04     14.48 o 
   1   7   5     2051.16     2148.27     45.90 o 
   2   7   5      642.74      621.86     23.97 o 
   3   7   5       23.77       12.71      8.38 o 
   4   7   5      934.00      940.98     43.89 o 
   5   7   5       41.17       19.48     12.10 o 
   6   7   5       51.98       46.32     15.77 o 
   7   7   5      927.62      918.00     61.61 o 
   8   7   5      270.82      243.45     29.31 o 
 -10   8   5      586.43      574.57     80.28 o 
  -9   8   5        2.08      -19.03     19.03 o 
  -8   8   5        0.24        7.05     16.08 o 
  -7   8   5       25.69       36.82     19.03 o 
  -6   8   5     1913.88     1805.48     69.75 o 
  -5   8   5     2444.85     2399.40     72.30 o 
  -4   8   5     2507.64     2314.87     58.89 o 
  -3   8   5      828.10      741.90     26.98 o 
  -2   8   5     3644.74     3466.53     74.04 o 
  -1   8   5     2173.02     1852.07     91.39 o 
   0   8   5     7133.15     6868.87    145.85 o 
   1   8   5       25.66       25.87      7.10 o 
   2   8   5      445.30      436.21     19.91 o 
   3   8   5       16.27        3.57      9.69 o 
   4   8   5     2121.11     2122.13     60.26 o 
   5   8   5     1251.81     1304.18     47.17 o 
   6   8   5      521.12      550.52     33.56 o 
   7   8   5      809.93      829.50     49.90 o 
   8   8   5      139.49      121.87     26.14 o 
  -9   9   5     1367.38     1297.56     73.92 o 
  -8   9   5      342.57      321.50     31.85 o 
  -7   9   5     1682.22     1717.92     74.97 o 
  -6   9   5     1787.47     1642.10     67.25 o 
  -5   9   5     3435.68     3555.24     99.21 o 
  -4   9   5       87.06       56.73     13.27 o 
  -3   9   5     1317.44     1252.29     40.02 o 
  -2   9   5      489.86      485.20     25.67 o 
  -1   9   5      111.12      107.66     14.24 o 
   0   9   5      129.01      150.64     14.36 o 
   1   9   5       65.50       68.31     11.23 o 
   2   9   5       94.96       89.70     11.11 o 
   3   9   5      133.28      125.83     15.44 o 
   4   9   5        0.37        2.76      9.26 o 
   5   9   5      213.19      205.70     20.01 o 
   6   9   5      141.52      144.93     20.75 o 
   7   9   5     1151.69     1116.74     77.06 o 
  -9  10   5       30.34       -9.02     21.05 o 
  -8  10   5      287.40      245.71     33.53 o 
  -7  10   5       53.05       61.81     21.49 o 
  -6  10   5      428.09      415.45     37.02 o 
  -5  10   5     3836.98     3688.42    103.69 o 
  -4  10   5      812.86      831.93     93.98 o 
  -3  10   5      266.36      248.99     35.01 o 
  -2  10   5     1081.56     1137.06     39.38 o 
  -1  10   5     2408.26     2458.58     59.20 o 
   0  10   5     2594.68     2574.15     61.40 o 
   1  10   5      910.21      880.30     32.92 o 
   2  10   5      369.12      363.79     22.06 o 
   3  10   5     1409.97     1398.87     49.35 o 
   4  10   5     1323.43     1321.22     44.11 o 
   5  10   5     3734.00     3760.47    105.51 o 
   6  10   5      274.78      274.09     26.23 o 
   7  10   5       36.00       35.73     20.76 o 
  -8  11   5      976.02     1011.18     69.20 o 
  -7  11   5        7.99       40.01     26.56 o 
  -6  11   5     1697.29     1605.64     69.48 o 
  -5  11   5      403.17      415.58     36.81 o 
  -4  11   5     2386.06     2144.86     61.48 o 
  -3  11   5       52.21       40.08     14.18 o 
  -2  11   5       10.24       23.81     12.29 o 
  -1  11   5      447.57      386.97     27.53 o 
   0  11   5      422.61      450.02     29.22 o 
   1  11   5      111.88      112.44     14.58 o 
   2  11   5        3.24        1.75     12.06 o 
   3  11   5      867.37      893.06     42.41 o 
   4  11   5      409.78      452.64     46.32 o 
   5  11   5      165.92      142.65     21.67 o 
   6  11   5       21.45       43.65     17.70 o 
  -8  12   5       65.66      123.92     30.45 o 
  -7  12   5        6.41        5.42     20.62 o 
  -6  12   5      457.09      478.78     42.56 o 
  -5  12   5       37.65        8.60     12.85 o 
  -4  12   5        1.06      -12.01     12.01 o 
  -3  12   5      471.47      527.92     43.63 o 
  -2  12   5        3.05        4.53     12.03 o 
  -1  12   5      621.89      674.34     31.49 o 
   0  12   5     2969.37     2838.95     73.74 o 
   1  12   5     1284.10     1394.87     44.16 o 
   2  12   5        1.37       -4.38     13.43 o 
   3  12   5     1345.00     1422.67     57.83 o 
   4  12   5     1818.92     1870.17     61.89 o 
   5  12   5      628.53      688.37     41.07 o 
  -7  13   5        6.20       -1.07     25.11 o 
  -6  13   5      204.93      217.85     31.52 o 
  -5  13   5     1584.03     1677.93     73.02 o 
  -4  13   5      965.72      997.64     45.52 o 
  -3  13   5      694.15      729.88     37.84 o 
  -2  13   5        6.21        9.13     13.50 o 
  -1  13   5        1.32       -2.56     11.60 o 
   0  13   5      138.80      146.40     17.77 o 
   1  13   5     1177.41     1189.73     41.63 o 
   2  13   5        6.71      -12.66     13.44 o 
   3  13   5      617.24      676.76     50.98 o 
   4  13   5       52.99       38.30     18.48 o 
   5  13   5        2.10       -6.82     16.77 o 
  -6  14   5      113.02      113.78     28.02 o 
  -5  14   5      135.46      145.91     25.30 o 
  -4  14   5      244.98      254.33     29.54 o 
  -3  14   5      392.08      410.55     30.25 o 
  -2  14   5      606.82      777.62     43.60 o 
  -1  14   5       91.88       87.20     16.08 o 
   0  14   5      843.73      842.65     37.95 o 
   1  14   5       22.64        8.63     13.38 o 
   2  14   5     1735.45     1818.07     61.12 o 
   3  14   5       31.20       24.63     15.74 o 
  -4  15   5     1280.94     1334.52     63.76 o 
  -3  15   5      544.37      521.91     40.53 o 
  -2  15   5      635.28      702.82     49.35 o 
  -1  15   5      610.52      648.70     34.74 o 
   0  15   5      591.29      646.16     34.44 o 
   1  15   5        0.80       -3.61     15.95 o 
   2  15   5        2.28        5.57     16.73 o 
 -10   0   6       90.25       80.12     28.48 o 
  -8   0   6      528.24      540.85     49.30 o 
  -6   0   6      911.39      661.90     72.35 o 
  -4   0   6     2383.80     2755.56     81.73 o 
  -2   0   6    10425.26    10789.15    339.30 o 
   0   0   6     7735.07     7638.04    171.94 o 
   2   0   6    11268.16    11048.63    245.87 o 
   4   0   6     3789.48     3789.98    113.76 o 
   6   0   6       92.83      213.69     55.37 o 
   8   0   6       60.61       78.80     31.68 o 
 -11   1   6     1052.56     1268.43    231.22 o 
 -10   1   6       71.61       59.10     19.23 o 
  -9   1   6      127.51      128.93     22.21 o 
  -8   1   6      225.27      200.29     22.82 o 
  -7   1   6     5978.38     6623.46    236.65 o 
  -6   1   6      399.44      412.27     23.93 o 
  -5   1   6      882.44     1022.06     36.75 o 
  -4   1   6     1863.88     2061.55     56.07 o 
  -3   1   6       25.72       50.28     10.48 o 
  -2   1   6     2666.42     2549.74    104.08 o 
  -1   1   6      434.90      520.37     20.00 o 
   0   1   6     6419.63     6162.26     99.85 o 
   1   1   6     5176.86     5063.48     83.89 o 
   2   1   6        1.25       -5.80      5.80 o 
   3   1   6       33.40       41.45     12.07 o 
   4   1   6      491.36      699.54     64.23 o 
   5   1   6     3065.95     3105.41     90.62 o 
   6   1   6     2392.98     2385.66     79.36 o 
   7   1   6      118.51      231.69     31.59 o 
   8   1   6      181.57      138.81     29.97 o 
 -11   2   6       46.39        6.76     23.04 o 
 -10   2   6       55.84       71.56     20.16 o 
  -9   2   6     1008.74     1079.61     51.62 o 
  -8   2   6      120.01      154.09     21.18 o 
  -7   2   6     1662.23     1686.45     50.55 o 
  -6   2   6      644.56      718.57     32.16 o 
  -5   2   6      302.26      277.08     20.48 o 
  -4   2   6     1921.83     1997.97     57.75 o 
  -3   2   6     7969.87     8004.59    149.07 o 
  -2   2   6      519.99      462.68     16.23 o 
  -1   2   6     6731.77     6566.06    123.16 o 
   0   2   6     2082.39     1955.82     37.36 o 
   1   2   6     6214.05     5903.89     96.52 o 
   2   2   6     1163.36     1114.34     25.80 o 
   3   2   6     8006.75     7686.53    124.55 o 
   4   2   6        8.86       12.98      7.83 o 
   5   2   6      962.28     1137.26     66.80 o 
   6   2   6      198.18      287.40     32.75 o 
   7   2   6     1261.70     1312.71     75.26 o 
   8   2   6       16.45       19.09     19.34 o 
 -11   3   6       58.20       57.29     24.05 o 
 -10   3   6     2550.92     2697.06     90.12 o 
  -9   3   6     1463.15     1621.29     97.36 o 
  -8   3   6      876.94      947.98     46.92 o 
  -7   3   6     1252.48     1230.52     65.48 o 
  -6   3   6     2683.02     2806.96    108.93 o 
  -5   3   6     1965.14     2003.40     52.65 o 
  -4   3   6     1635.56     1645.46     51.16 o 
  -3   3   6      254.52      262.34     12.42 o 
  -2   3   6       68.81       65.64      8.40 o 
  -1   3   6        2.40       -4.83      4.83 o 
   0   3   6      429.16      469.68     18.84 o 
   1   3   6     2227.92     2022.33     38.92 o 
   2   3   6     2104.35     2089.27     40.43 o 
   3   3   6      273.59      278.84     16.48 o 
   4   3   6     2035.17     2028.40     45.59 o 
   5   3   6     1741.84     1747.66     61.65 o 
   6   3   6     3421.74     3119.95     94.63 o 
   7   3   6      129.45      195.73     38.01 o 
   8   3   6     1136.02     1191.74     68.80 o 
 -11   4   6       86.46       24.29     42.73 o 
 -10   4   6        7.13        9.96     12.61 o 
  -9   4   6     2963.93     3355.13    111.93 o 
  -8   4   6     6189.32     6343.30    156.90 o 
  -7   4   6      613.38      643.40     34.37 o 
  -6   4   6      857.21      922.01     38.01 o 
  -5   4   6      675.28      645.57     28.22 o 
  -4   4   6     5318.36     5079.55    109.62 o 
  -3   4   6     5024.18     5015.46     97.69 o 
  -2   4   6     2886.20     2830.25     54.20 o 
  -1   4   6     3415.02     3257.26     65.74 o 
   0   4   6      142.14      145.75     10.33 o 
   1   4   6    10825.60    10708.05    181.77 o 
   2   4   6    13517.41    13346.60    223.53 o 
   3   4   6     2993.46     2895.29     58.38 o 
   4   4   6      108.08      116.27     18.41 o 
   5   4   6     1885.05     1833.63     63.87 o 
   6   4   6      834.72      862.26     47.74 o 
   7   4   6      524.20      563.04     41.18 o 
   8   4   6       15.58       -6.10     18.30 o 
 -11   5   6      753.65      832.45     72.53 o 
 -10   5   6     1118.28     1116.18    167.98 o 
  -9   5   6     1792.92     1733.60     74.94 o 
  -8   5   6      652.51      651.90     39.44 o 
  -7   5   6      256.39      223.54     26.65 o 
  -6   5   6      117.63      114.24     14.36 o 
  -5   5   6     2589.48     2487.44     61.61 o 
  -4   5   6     1237.31     1150.09     34.36 o 
  -3   5   6       28.67       12.29      6.61 o 
  -2   5   6      907.29      845.90     30.64 o 
  -1   5   6       54.33       63.30      7.38 o 
   0   5   6        4.75        1.75      6.00 o 
   1   5   6        9.04        4.78      7.52 o 
   2   5   6      667.24      669.75     26.55 o 
   3   5   6     5001.10     4977.99    112.18 o 
   4   5   6     1447.31     1381.24     45.05 o 
   5   5   6     1179.88     1139.03     42.43 o 
   6   5   6      153.21      165.59     27.91 o 
   7   5   6     2068.75     2121.30     76.04 o 
   8   5   6      981.24      894.97     54.26 o 
 -10   6   6      144.24      149.52     36.10 o 
  -9   6   6      466.06      440.00     42.00 o 
  -8   6   6      519.79      468.00     39.30 o 
  -7   6   6      714.74      679.27     45.84 o 
  -6   6   6     1512.95     1403.89     50.90 o 
  -5   6   6       84.25       98.04     16.19 o 
  -4   6   6     4156.72     3952.73     92.98 o 
  -3   6   6     7215.20     6858.16    143.55 o 
  -2   6   6     4952.99     4673.89     93.37 o 
  -1   6   6     2907.35     2692.06     59.37 o 
   0   6   6     6191.84     5953.96    114.50 o 
   1   6   6      262.90      251.97     15.40 o 
   2   6   6     5038.37     4993.55     92.73 o 
   3   6   6      148.86      161.33     17.85 o 
   4   6   6     1056.47     1049.33     35.53 o 
   5   6   6      237.37      235.93     19.45 o 
   6   6   6      197.10      214.44     47.68 o 
   7   6   6     1209.73     1237.73     59.99 o 
   8   6   6        1.31       -5.60     20.56 o 
 -10   7   6      357.29      393.40     51.43 o 
  -9   7   6     1105.42     1099.13     54.90 o 
  -8   7   6        7.58       38.54     20.04 o 
  -7   7   6       14.27       -0.74     16.19 o 
  -6   7   6       54.93       57.63     15.97 o 
  -5   7   6       25.08       46.13     13.56 o 
  -4   7   6     1335.83     1270.85     45.24 o 
  -3   7   6      388.42      396.77     21.97 o 
  -2   7   6      199.80      198.13     14.85 o 
  -1   7   6        6.34       -0.52      7.73 o 
   0   7   6       11.78        8.64      6.82 o 
   1   7   6      769.53      760.73     37.32 o 
   2   7   6      277.75      271.94     15.68 o 
   3   7   6      875.31      849.71     47.39 o 
   4   7   6       55.01       69.90     13.68 o 
   5   7   6     1300.89     1266.42     42.62 o 
   6   7   6      141.05      135.71     24.38 o 
   7   7   6      464.81      440.59     37.76 o 
 -10   8   6      272.25      321.35     78.24 o 
  -9   8   6        8.89       21.99     20.72 o 
  -8   8   6     1785.23     1712.78     73.70 o 
  -7   8   6     1433.00     1372.57     62.14 o 
  -6   8   6      238.89      257.22     24.49 o 
  -5   8   6     3589.65     3501.15     96.99 o 
  -4   8   6     1563.86     1400.38     44.78 o 
  -3   8   6     2985.28     2901.37     65.11 o 
  -2   8   6       40.80       25.23     10.01 o 
  -1   8   6     7297.10     7059.42    137.21 o 
   0   8   6     1187.18     1118.29     37.24 o 
   1   8   6      454.10      424.58     22.18 o 
   2   8   6      854.09      850.55     32.56 o 
   3   8   6     1120.39     1139.05     38.30 o 
   4   8   6      639.38      667.85     45.83 o 
   5   8   6      571.73      517.36     35.17 o 
   6   8   6      884.66      800.71     48.32 o 
   7   8   6      175.49      186.50     33.36 o 
  -9   9   6       41.80       12.22     22.36 o 
  -8   9   6     1287.53     1364.00     66.86 o 
  -7   9   6       70.53       60.54     22.07 o 
  -6   9   6      129.18      142.03     21.68 o 
  -5   9   6       65.21       71.07     23.75 o 
  -4   9   6     2138.83     2131.28     69.93 o 
  -3   9   6       61.14       70.75     12.14 o 
  -2   9   6        0.04       -2.93      9.37 o 
  -1   9   6      176.40      177.66     15.89 o 
   0   9   6      532.36      474.74     28.76 o 
   1   9   6      475.51      505.33     27.04 o 
   2   9   6      126.40       99.83     18.39 o 
   3   9   6       44.19       27.85     13.53 o 
   4   9   6     2225.60     2324.09     61.17 o 
   5   9   6      392.63      443.54     29.95 o 
   6   9   6      573.17      576.78     32.36 o 
   7   9   6        7.56      -15.67     16.05 o 
  -9  10   6        2.93        3.76     21.15 o 
  -8  10   6      303.37      272.65     52.02 o 
  -7  10   6      259.11      220.56     31.54 o 
  -6  10   6     4574.46     4220.68    117.54 o 
  -5  10   6     1708.18     1503.30     56.54 o 
  -4  10   6     1398.52     1241.16     48.47 o 
  -3  10   6      721.28      724.99     34.99 o 
  -2  10   6     2423.51     2305.01     57.03 o 
  -1  10   6     2098.32     1986.16     56.69 o 
   0  10   6     2206.51     2227.25     88.10 o 
   1  10   6      169.94      201.77     17.47 o 
   2  10   6       58.86       66.64     15.95 o 
   3  10   6       69.57       82.39     17.71 o 
   4  10   6     2345.53     2384.08     70.84 o 
   5  10   6       76.81       92.51     18.94 o 
   6  10   6       11.76       14.19     16.73 o 
  -8  11   6      119.89       46.11     24.74 o 
  -7  11   6       83.72       72.62     26.63 o 
  -6  11   6      183.05      221.51     26.46 o 
  -5  11   6      651.42      645.73     56.31 o 
  -4  11   6     1052.32      977.33     71.00 o 
  -3  11   6      151.95      106.75     19.07 o 
  -2  11   6       23.68       30.84     12.83 o 
  -1  11   6       85.54       85.94     15.44 o 
   0  11   6     1039.83      988.75     37.59 o 
   1  11   6       85.18       51.95     12.69 o 
   2  11   6      288.47      380.49     28.38 o 
   3  11   6     1714.14     1711.33     57.32 o 
   4  11   6       51.87       66.97     17.89 o 
   5  11   6      880.38      877.29     45.75 o 
  -7  12   6       61.93       47.03     23.60 o 
  -6  12   6     1003.64      808.98     47.54 o 
  -5  12   6      926.06      908.01     49.69 o 
  -4  12   6     3094.78     2886.45     87.00 o 
  -3  12   6      117.35      103.92     18.14 o 
  -2  12   6     1216.25     1222.61     62.53 o 
  -1  12   6     1826.28     1843.15     62.85 o 
   0  12   6     1368.93     1415.04     59.61 o 
   1  12   6       14.87       19.59     12.56 o 
   2  12   6      623.25      592.05     35.56 o 
   3  12   6      308.23      312.02     28.12 o 
   4  12   6      334.97      309.47     33.55 o 
   5  12   6      340.08      321.99     30.94 o 
  -6  13   6       17.36       -1.55     26.33 o 
  -5  13   6      835.25      806.09     64.03 o 
  -4  13   6     1097.30     1061.01     46.78 o 
  -3  13   6       61.63       55.50     18.58 o 
  -2  13   6      525.71      580.77     34.34 o 
  -1  13   6       25.61        6.05     13.77 o 
   0  13   6      173.17      185.33     19.63 o 
   1  13   6       14.78       26.19     18.58 o 
   2  13   6      312.16      298.16     27.61 o 
   3  13   6      328.89      380.19     31.16 o 
   4  13   6      623.43      630.25     58.56 o 
  -5  14   6     1242.68     1375.18     90.78 o 
  -4  14   6       13.08       16.27     12.32 o 
  -3  14   6     1918.85     1848.98     66.34 o 
  -2  14   6      178.49      160.64     21.67 o 
  -1  14   6      904.46     1050.07     52.61 o 
   0  14   6        0.62        5.18     13.55 o 
   1  14   6     1349.47     1310.12     75.15 o 
   2  14   6      269.74      290.63     28.53 o 
   3  14   6      233.13      279.26     29.52 o 
  -3  15   6      166.54      175.23     23.47 o 
  -2  15   6      132.06      158.74     23.29 o 
  -1  15   6       57.40       80.11     21.13 o 
   0  15   6        2.37       12.76     15.04 o 
   1  15   6      597.49      737.36     42.83 o 
 -11   0   7       95.16      165.11     36.38 o 
  -9   0   7      184.61      263.12     42.80 o 
  -7   0   7     5274.27     6052.54    317.74 o 
  -5   0   7     1656.57     1872.27     61.49 o 
  -3   0   7     5889.35     6194.24    167.28 o 
  -1   0   7      147.74       97.44     12.01 o 
   1   0   7      656.90      707.93     32.53 o 
   3   0   7      411.40      419.02     24.46 o 
   5   0   7      963.76     1134.87     61.02 o 
   7   0   7       49.20       45.97     29.89 o 
 -11   1   7      283.86      300.03     31.87 o 
 -10   1   7      163.21      174.99     25.24 o 
  -9   1   7        5.80       -7.90     14.11 o 
  -8   1   7      171.73      198.55     23.28 o 
  -7   1   7     1141.94     1335.51     58.79 o 
  -6   1   7       58.23       63.24     36.58 o 
  -5   1   7     2323.82     2518.78     86.03 o 
  -4   1   7     1048.63     1097.87     39.19 o 
  -3   1   7      814.68      923.29     26.83 o 
  -2   1   7      112.48      124.17     10.52 o 
  -1   1   7     1006.19      915.69     22.97 o 
   0   1   7     4316.13     4162.02     71.56 o 
   1   1   7     1255.77     1144.94     27.17 o 
   2   1   7     1363.84     1396.63     31.55 o 
   3   1   7      205.45      241.78     15.86 o 
   4   1   7     2116.11     2183.27     53.75 o 
   5   1   7     4032.44     3953.93     86.68 o 
   6   1   7     2720.51     2822.69     68.92 o 
   7   1   7       91.23       99.46     23.55 o 
   8   1   7      155.45      141.11     27.23 o 
 -11   2   7       96.86      104.17     31.05 o 
 -10   2   7       98.61       88.91     21.44 o 
  -9   2   7      933.92      951.85     69.77 o 
  -8   2   7     4902.87     5392.79    139.91 o 
  -7   2   7       22.56       20.89     16.65 o 
  -6   2   7      966.72      974.66     39.67 o 
  -5   2   7     1955.99     1856.43     69.40 o 
  -4   2   7     1849.12     2026.77     46.01 o 
  -3   2   7      752.73      700.41     26.28 o 
  -2   2   7     7156.94     7261.09    148.71 o 
  -1   2   7       13.72       17.68      6.60 o 
   0   2   7       32.00       28.39      6.98 o 
   1   2   7      959.68      880.16     23.22 o 
   2   2   7     2066.78     1975.70     39.91 o 
   3   2   7      431.43      405.82     19.84 o 
   4   2   7        4.94       12.00     12.76 o 
   5   2   7      282.47      288.49     26.26 o 
   6   2   7       18.06       31.99     16.27 o 
   7   2   7      170.34      178.93     54.88 o 
   8   2   7        1.24        3.74     19.20 o 
 -11   3   7      596.97      579.40    116.08 o 
 -10   3   7      326.84      378.56     57.21 o 
  -9   3   7      124.37      101.54     21.38 o 
  -8   3   7      796.33      804.93     43.74 o 
  -7   3   7     1000.15      963.72     50.89 o 
  -6   3   7      261.24      274.43     22.11 o 
  -5   3   7      866.48      821.36     46.86 o 
  -4   3   7     1113.28     1110.06     41.41 o 
  -3   3   7     2106.29     2045.94     45.46 o 
  -2   3   7      815.63      769.80     30.72 o 
  -1   3   7      787.08      711.78     22.97 o 
   0   3   7     2516.20     2291.61     49.01 o 
   1   3   7     3748.32     3467.01     61.70 o 
   2   3   7      261.12      256.79     14.25 o 
   3   3   7      717.39      716.32     24.89 o 
   4   3   7     1826.83     1698.68     45.94 o 
   5   3   7     3073.11     3022.11     79.95 o 
   6   3   7      577.76      556.17     38.47 o 
   7   3   7     3455.12     3416.55    106.50 o 
   8   3   7      191.16      191.31     34.48 o 
 -11   4   7       21.96       48.68     29.93 o 
 -10   4   7     1259.12     1441.03     73.18 o 
  -9   4   7      926.51      973.14     60.49 o 
  -8   4   7     4697.39     5056.74    204.33 o 
  -7   4   7     2216.20     2186.66     67.17 o 
  -6   4   7     3661.03     3443.54     82.54 o 
  -5   4   7      684.52      637.52     31.14 o 
  -4   4   7     9699.03     9541.83    221.27 o 
  -3   4   7     6190.87     6032.69    114.89 o 
  -2   4   7     1099.79     1063.32     26.96 o 
  -1   4   7       35.33       46.83      7.78 o 
   0   4   7     3799.05     3790.98     71.81 o 
   1   4   7     2254.10     2180.18     45.63 o 
   2   4   7      535.26      536.79     18.81 o 
   3   4   7      373.05      343.06     20.65 o 
   4   4   7      358.43      335.63     27.37 o 
   5   4   7      184.22      194.48     20.79 o 
   6   4   7      222.43      206.52     22.99 o 
   7   4   7      241.76      287.97     53.11 o 
   8   4   7      950.40      979.65     67.50 o 
 -11   5   7       92.34       31.71     22.43 o 
 -10   5   7      898.95      847.50    128.79 o 
  -9   5   7       19.65       22.08     19.42 o 
  -8   5   7       43.21       64.67     49.36 o 
  -7   5   7     2171.93     2143.84     79.82 o 
  -6   5   7       48.38       50.15     15.34 o 
  -5   5   7       64.36       38.41     16.08 o 
  -4   5   7     2898.83     2790.20     78.60 o 
  -3   5   7       33.05       57.47     12.36 o 
  -2   5   7     2810.53     2729.06     54.28 o 
  -1   5   7       83.27       78.12      8.56 o 
   0   5   7     1273.76     1209.78     30.83 o 
   1   5   7      106.13      107.85     11.02 o 
   2   5   7     5710.17     5607.01    112.60 o 
   3   5   7     1513.26     1526.19     47.59 o 
   4   5   7     2371.74     2357.45     59.47 o 
   5   5   7       19.52      -11.93     12.77 o 
   6   5   7     3303.64     3282.49     88.90 o 
   7   5   7      359.78      356.69     30.45 o 
 -10   6   7      207.86      157.51     31.39 o 
  -9   6   7     1814.39     1735.44     92.61 o 
  -8   6   7       75.28       58.39     21.76 o 
  -7   6   7     2498.75     2452.96     87.88 o 
  -6   6   7     4515.74     4226.82    113.24 o 
  -5   6   7     2084.69     2074.66     86.19 o 
  -4   6   7      397.53      420.17     25.30 o 
  -3   6   7      341.22      337.90     18.89 o 
  -2   6   7        0.49        0.08      8.08 o 
  -1   6   7     1319.76     1244.25     35.20 o 
   0   6   7        3.51       -1.62      6.72 o 
   1   6   7     1512.71     1556.29     37.68 o 
   2   6   7      452.35      450.33     23.34 o 
   3   6   7      639.49      643.43     29.35 o 
   4   6   7     1343.32     1281.31     73.79 o 
   5   6   7      174.97      193.33     25.18 o 
   6   6   7      784.39      804.30     49.41 o 
   7   6   7      235.08      246.31     29.57 o 
 -10   7   7      367.39      403.42     52.76 o 
  -9   7   7      729.52      760.52     64.58 o 
  -8   7   7     1837.25     1746.33     84.03 o 
  -7   7   7      137.75      132.77     25.01 o 
  -6   7   7      154.43      119.52     19.69 o 
  -5   7   7      149.11      101.15     20.10 o 
  -4   7   7      690.74      633.34     31.07 o 
  -3   7   7      454.35      425.21     21.74 o 
  -2   7   7      689.81      657.70     27.03 o 
  -1   7   7     1654.90     1554.59     41.68 o 
   0   7   7      295.73      321.60     21.12 o 
   1   7   7     2838.36     2777.29     64.02 o 
   2   7   7       12.07       24.76     11.34 o 
   3   7   7     1097.58     1181.17     43.68 o 
   4   7   7     2109.47     2131.06     63.25 o 
   5   7   7      823.81      850.89     42.67 o 
   6   7   7        7.25        6.09     15.20 o 
   7   7   7      898.23      953.20     62.30 o 
 -10   8   7      869.24      817.98     73.73 o 
  -9   8   7       11.69        8.18     22.33 o 
  -8   8   7      417.29      374.81     38.03 o 
  -7   8   7      783.29      795.05     51.69 o 
  -6   8   7     2372.54     2127.47     69.91 o 
  -5   8   7       48.82       74.61     19.31 o 
  -4   8   7       61.85       42.72     14.84 o 
  -3   8   7     1589.55     1445.69     45.47 o 
  -2   8   7     3284.96     3271.47     72.74 o 
  -1   8   7      545.92      517.49     25.02 o 
   0   8   7      232.99      231.27     20.15 o 
   1   8   7      507.28      509.89     39.15 o 
   2   8   7       64.32       73.87     18.26 o 
   3   8   7     1067.78     1074.14     43.15 o 
   4   8   7      796.03      847.01     36.78 o 
   5   8   7       86.42       64.96     15.81 o 
   6   8   7       96.90      113.58     20.73 o 
  -9   9   7     1840.73     1808.92     82.76 o 
  -8   9   7      271.43      238.39     33.38 o 
  -7   9   7      184.85      177.23     37.81 o 
  -6   9   7       11.11       21.61     15.31 o 
  -5   9   7       25.50       24.44     15.28 o 
  -4   9   7      211.93      207.35     25.80 o 
  -3   9   7      360.85      429.62     32.23 o 
  -2   9   7      311.60      275.94     19.73 o 
  -1   9   7     5086.22     4881.99    102.16 o 
   0   9   7     1470.37     1553.07     44.37 o 
   1   9   7      417.00      399.39     28.04 o 
   2   9   7      310.22      345.25     29.84 o 
   3   9   7     2996.65     2998.77     81.03 o 
   4   9   7      608.09      657.34     37.21 o 
   5   9   7      861.30      906.75     50.90 o 
   6   9   7      296.14      269.20     35.99 o 
  -9  10   7       20.78       12.20     22.46 o 
  -8  10   7      230.18      263.35     35.81 o 
  -7  10   7     1405.75     1436.18     67.54 o 
  -6  10   7     2574.20     2381.70     78.29 o 
  -5  10   7     1145.07     1126.65     51.85 o 
  -4  10   7      506.87      488.46     34.01 o 
  -3  10   7      310.43      245.40     22.18 o 
  -2  10   7     1229.04     1182.81     46.69 o 
  -1  10   7     5122.40     4935.01    104.33 o 
   0  10   7      850.76      835.57     34.98 o 
   1  10   7       13.25        9.19     15.05 o 
   2  10   7       20.51       27.84     12.45 o 
   3  10   7      790.75      862.67     48.68 o 
   4  10   7      365.41      343.98     32.96 o 
   5  10   7       34.11       18.32     15.76 o 
  -8  11   7      285.56      249.03     45.22 o 
  -7  11   7       12.09       13.23     20.74 o 
  -6  11   7       79.16       63.34     20.13 o 
  -5  11   7      130.00      137.38     23.16 o 
  -4  11   7        3.09        3.71      9.61 o 
  -3  11   7      693.89      653.53     35.74 o 
  -2  11   7     2422.36     2349.69     60.26 o 
  -1  11   7       11.48       -6.48     10.66 o 
   0  11   7      870.05      943.32     41.18 o 
   1  11   7       16.30       10.46     14.26 o 
   2  11   7      702.19      783.02     45.06 o 
   3  11   7      140.74      163.55     22.24 o 
   4  11   7     1320.64     1382.68     58.05 o 
   5  11   7      273.13      261.39     28.19 o 
  -7  12   7      412.50      447.97     43.85 o 
  -6  12   7      854.13      919.62     52.64 o 
  -5  12   7     2769.19     2765.31     88.46 o 
  -4  12   7        5.93      -15.62     15.62 o 
  -3  12   7     1298.67     1278.08     72.69 o 
  -2  12   7      545.51      528.15     37.04 o 
  -1  12   7     2029.51     1964.23     54.80 o 
   0  12   7      261.11      283.35     23.09 o 
   1  12   7     1697.02     1690.66     64.33 o 
   2  12   7      204.60      220.29     31.23 o 
   3  12   7      129.82       85.84     22.09 o 
   4  12   7      597.65      694.89     41.93 o 
  -6  13   7       34.19        4.94     21.16 o 
  -5  13   7      224.58      176.52     26.83 o 
  -4  13   7      103.51      131.21     23.67 o 
  -3  13   7      734.61      769.51     49.90 o 
  -2  13   7      310.66      307.06     26.95 o 
  -1  13   7      839.10      876.77     39.06 o 
   0  13   7       60.87       75.91     18.23 o 
   1  13   7      457.81      481.28     38.03 o 
   2  13   7     1089.74     1169.77     53.67 o 
   3  13   7     1761.02     1856.68     64.97 o 
  -5  14   7       55.62       49.05     22.93 o 
  -4  14   7     1350.98     1454.05     55.88 o 
  -3  14   7      406.51      409.80     31.99 o 
  -2  14   7      218.71      235.93     25.74 o 
  -1  14   7       24.20       25.49     16.72 o 
   0  14   7     1726.10     1830.02     62.03 o 
   1  14   7        1.57      -17.05     18.65 o 
 -10   0   8      101.66      122.57     33.32 o 
  -8   0   8     7247.36     7968.10    325.72 o 
  -6   0   8     2144.80     2252.66    149.99 o 
  -4   0   8     4569.06     5151.85    144.34 o 
  -2   0   8     6195.95     6307.38    181.11 o 
   0   0   8      658.94      642.00     32.02 o 
   2   0   8        8.64       11.59     11.09 o 
   4   0   8     4936.70     4824.18    142.87 o 
   6   0   8      827.62      850.79     57.86 o 
 -11   1   8      134.89      138.35     43.18 o 
 -10   1   8      684.81      607.00     41.41 o 
  -9   1   8       66.37       47.94     18.49 o 
  -8   1   8      265.04      274.71     26.95 o 
  -7   1   8      219.94      212.72     27.62 o 
  -6   1   8      880.37      957.45     51.57 o 
  -5   1   8     2080.90     2343.19     60.47 o 
  -4   1   8      302.67      360.19     17.65 o 
  -3   1   8     1731.40     1824.02     56.68 o 
  -2   1   8      145.79      161.06     11.81 o 
  -1   1   8     2775.78     2517.17     48.18 o 
   0   1   8     4244.87     4145.14     72.87 o 
   1   1   8     4313.98     4156.53     73.55 o 
   2   1   8       57.75       54.13     11.33 o 
   3   1   8      428.47      400.09     19.67 o 
   4   1   8      485.44      500.35     39.84 o 
   5   1   8     1737.15     1730.09     48.99 o 
   6   1   8       27.45       39.07     16.19 o 
   7   1   8      188.10      218.56     25.13 o 
 -11   2   8      136.25       89.07     29.93 o 
 -10   2   8      447.00      463.65     64.55 o 
  -9   2   8     2019.97     2168.46     73.47 o 
  -8   2   8        4.45      -12.33     16.50 o 
  -7   2   8     5554.43     5907.71    173.40 o 
  -6   2   8      173.40      164.53     25.56 o 
  -5   2   8      101.73      109.84     16.66 o 
  -4   2   8     1632.03     1710.55     47.49 o 
  -3   2   8     5524.06     5561.69    107.64 o 
  -2   2   8      306.53      284.29     15.00 o 
  -1   2   8        1.73       -3.81      6.82 o 
   0   2   8      390.44      349.03     15.91 o 
   1   2   8        4.90       21.69     10.10 o 
   2   2   8     2796.25     2782.38     53.26 o 
   3   2   8        2.43       11.02      9.01 o 
   4   2   8      543.64      561.45     31.35 o 
   5   2   8     1168.48     1247.19     47.17 o 
   6   2   8       12.93       21.56     15.52 o 
   7   2   8      111.10       99.65     20.65 o 
 -11   3   8       91.67       66.48     26.40 o 
 -10   3   8       85.04      112.13     32.34 o 
  -9   3   8       54.68       55.65     24.21 o 
  -8   3   8      332.02      370.43     46.73 o 
  -7   3   8      285.08      299.17     30.72 o 
  -6   3   8      311.87      333.60     22.32 o 
  -5   3   8     2874.65     2774.06     79.54 o 
  -4   3   8     6535.61     6538.70    139.92 o 
  -3   3   8      268.44      256.98     15.31 o 
  -2   3   8     2317.87     2276.93     51.19 o 
  -1   3   8      808.03      752.49     26.46 o 
   0   3   8     6454.40     6227.55    103.79 o 
   1   3   8        7.20       -1.29      7.06 o 
   2   3   8     2861.71     2802.82     57.96 o 
   3   3   8       78.07       69.83     12.76 o 
   4   3   8      150.03      142.52     18.57 o 
   5   3   8      452.98      475.65     31.29 o 
   6   3   8     2573.55     2447.49     72.91 o 
   7   3   8      276.66      285.48     27.81 o 
 -10   4   8      347.80      393.96     41.98 o 
  -9   4   8     1549.84     1481.86     75.60 o 
  -8   4   8     2624.62     2588.73    121.28 o 
  -7   4   8      128.03       69.15     31.79 o 
  -6   4   8      183.64      171.24     20.63 o 
  -5   4   8     4829.17     4601.74    142.64 o 
  -4   4   8      329.79      359.49     26.06 o 
  -3   4   8      512.50      523.84     19.94 o 
  -2   4   8       86.77       81.46      9.67 o 
  -1   4   8     1068.95     1032.55     29.24 o 
   0   4   8      200.81      203.65     15.11 o 
   1   4   8        0.16        0.79      7.00 o 
   2   4   8      242.08      260.73     18.48 o 
   3   4   8     2694.50     2617.29     63.07 o 
   4   4   8     1235.86     1221.94     45.20 o 
   5   4   8        2.10      -10.64     13.36 o 
   6   4   8      141.31      143.04     34.04 o 
   7   4   8     1948.15     1884.65     65.28 o 
 -10   5   8      378.64      413.03     71.07 o 
  -9   5   8       28.26       42.57     23.71 o 
  -8   5   8      635.47      670.50     63.37 o 
  -7   5   8      189.46      202.31     27.79 o 
  -6   5   8     3457.75     3398.28     95.78 o 
  -5   5   8     1939.32     1823.53     60.86 o 
  -4   5   8     1831.34     1749.21     51.33 o 
  -3   5   8     4854.21     4764.85     97.00 o 
  -2   5   8     4297.37     4100.19    108.53 o 
  -1   5   8      793.14      756.55     24.57 o 
   0   5   8      112.30      137.23     11.96 o 
   1   5   8     7546.88     7395.94    132.35 o 
   2   5   8      111.28      112.05     15.69 o 
   3   5   8     1152.22     1232.47     39.44 o 
   4   5   8      176.62      156.98     17.52 o 
   5   5   8     1531.99     1549.99     54.24 o 
   6   5   8       25.95       14.19     15.49 o 
   7   5   8      688.40      748.84     43.79 o 
 -10   6   8     1606.60     1557.56     79.06 o 
  -9   6   8      729.18      756.47    130.20 o 
  -8   6   8     1334.65     1295.23     88.44 o 
  -7   6   8      367.60      343.64     29.75 o 
  -6   6   8     4935.18     4465.34    130.30 o 
  -5   6   8      673.62      652.76     50.15 o 
  -4   6   8      862.66      719.24     54.45 o 
  -3   6   8      635.25      614.78     30.43 o 
  -2   6   8       77.16       74.89     12.42 o 
  -1   6   8     2452.12     2426.70     87.11 o 
   0   6   8      260.73      234.93     17.54 o 
   1   6   8      103.33      110.05     12.61 o 
   2   6   8      444.77      474.11     28.58 o 
   3   6   8      194.16      196.19     19.03 o 
   4   6   8       31.27       17.69     11.06 o 
   5   6   8      163.96      192.03     24.66 o 
   6   6   8      576.61      588.69     37.57 o 
 -10   7   8       50.57       30.42     25.36 o 
  -9   7   8      729.83      724.11     81.63 o 
  -8   7   8        1.01       10.54     25.13 o 
  -7   7   8      992.98      908.62     61.24 o 
  -6   7   8      330.98      306.65     27.70 o 
  -5   7   8      758.59      705.68     59.21 o 
  -4   7   8       67.63       33.05     11.52 o 
  -3   7   8      297.90      313.58     22.71 o 
  -2   7   8       53.55       56.66     12.17 o 
  -1   7   8     3383.72     3443.48     76.24 o 
   0   7   8     2521.98     2457.07     59.41 o 
   1   7   8       58.27       49.54     11.84 o 
   2   7   8     1597.78     1627.42     52.13 o 
   3   7   8     3041.88     3028.26     90.53 o 
   4   7   8      138.93      114.44     17.33 o 
   5   7   8      154.25      150.25     20.79 o 
   6   7   8      896.74      921.86     89.46 o 
  -9   8   8      540.75      531.78     60.89 o 
  -8   8   8        0.72      -10.01     19.18 o 
  -7   8   8     2817.37     2658.96     84.66 o 
  -6   8   8     1613.64     1497.43     92.50 o 
  -5   8   8      804.99      819.86     44.33 o 
  -4   8   8       37.69       24.86     11.79 o 
  -3   8   8      989.28     1022.19     43.08 o 
  -2   8   8     1210.19     1207.01     37.42 o 
  -1   8   8     1783.72     1794.07     48.43 o 
   0   8   8       64.09       54.38     11.90 o 
   1   8   8      560.33      523.08     36.59 o 
   2   8   8       13.60       14.66     14.28 o 
   3   8   8        8.73        2.89     17.57 o 
   4   8   8      315.36      292.65     26.52 o 
   5   8   8      316.04      336.58     38.19 o 
   6   8   8       56.27       70.02     22.93 o 
  -9   9   8      171.50      179.99     42.36 o 
  -8   9   8      116.92      107.76     27.58 o 
  -7   9   8       47.19       36.97     18.90 o 
  -6   9   8     2939.81     2871.35     88.53 o 
  -5   9   8       88.30      111.07     23.85 o 
  -4   9   8       10.44       22.49     13.40 o 
  -3   9   8        2.29        2.97     11.56 o 
  -2   9   8     5638.76     5712.73    129.98 o 
  -1   9   8      272.56      256.14     19.89 o 
   0   9   8     2515.19     2410.58     63.72 o 
   1   9   8      434.10      423.37     29.02 o 
   2   9   8     1032.83     1100.26     46.87 o 
   3   9   8       62.53       86.89     18.46 o 
   4   9   8     3172.44     3479.34     93.75 o 
   5   9   8       13.30       -4.49     18.45 o 
  -8  10   8      584.56      611.22     77.94 o 
  -7  10   8      528.41      537.61     41.47 o 
  -6  10   8     2875.96     2770.52     88.36 o 
  -5  10   8      994.26      990.57     63.56 o 
  -4  10   8        8.92       -8.47     12.20 o 
  -3  10   8       51.39       56.50     15.97 o 
  -2  10   8     1121.23     1131.68     44.90 o 
  -1  10   8      814.27      873.21     36.51 o 
   0  10   8      104.54      117.96     22.26 o 
   1  10   8      221.76      202.18     22.57 o 
   2  10   8       31.35       14.76     16.01 o 
   3  10   8       38.16       28.76     17.30 o 
   4  10   8       59.87       25.68     25.49 o 
  -7  11   8      971.37      921.33     52.75 o 
  -6  11   8      293.70      274.12     33.22 o 
  -5  11   8      224.66      255.94     31.80 o 
  -4  11   8      490.80      478.05     33.15 o 
  -3  11   8      863.91      872.66     42.30 o 
  -2  11   8      260.98      249.33     24.09 o 
  -1  11   8     2814.07     2862.94     70.52 o 
   0  11   8      267.42      220.09     20.71 o 
   1  11   8      950.90      996.22     52.03 o 
   2  11   8      824.30      824.81     43.18 o 
   3  11   8     3326.26     3609.21    127.47 o 
   4  11   8       56.81       24.80     13.90 o 
  -6  12   8     1115.50     1136.40     92.86 o 
  -5  12   8       19.04       -2.16     16.09 o 
  -4  12   8      496.64      522.32     34.34 o 
  -3  12   8       14.02       12.00     15.01 o 
  -2  12   8        2.26       10.19     14.96 o 
  -1  12   8      277.02      291.23     25.79 o 
   0  12   8      734.36      883.54     49.86 o 
   1  12   8      388.50      401.08     36.12 o 
   2  12   8      334.36      310.62     29.38 o 
   3  12   8        8.58       14.17     20.58 o 
  -5  13   8       70.54      107.00     24.21 o 
  -4  13   8      101.95      165.49     26.02 o 
  -3  13   8     1112.40     1155.47     52.11 o 
  -2  13   8     1070.23     1174.51     58.03 o 
  -1  13   8      162.35      160.26     24.42 o 
   0  13   8      106.80       90.14     21.31 o 
   1  13   8     1381.06     1520.81     59.56 o 
   2  13   8     1658.69     1643.17    101.72 o 
  -3  14   8       31.44       20.72     19.95 o 
  -2  14   8      206.88      252.21     34.14 o 
  -1  14   8       64.34       51.78     22.14 o 
   0  14   8       65.53       42.88     23.33 o 
 -11   0   9      320.49      306.31     81.66 o 
  -9   0   9     1952.48     2202.80    116.60 o 
  -7   0   9     2368.24     2421.44    159.07 o 
  -5   0   9      239.06      279.18     34.72 o 
  -3   0   9     3204.24     3115.10    231.39 o 
  -1   0   9     2435.99     2368.11     67.35 o 
   1   0   9      136.89      196.87     19.59 o 
   3   0   9     1472.59     1402.33     57.81 o 
   5   0   9     3146.80     3237.45    109.09 o 
 -11   1   9      124.90      139.72     31.70 o 
 -10   1   9     1406.85     1568.46     64.56 o 
  -9   1   9       43.18       31.22     17.75 o 
  -8   1   9      171.31      228.67     50.26 o 
  -7   1   9      385.09      356.35     53.74 o 
  -6   1   9      427.32      571.51     53.93 o 
  -5   1   9     1263.92     1273.20     48.89 o 
  -4   1   9     2069.36     2279.32     62.55 o 
  -3   1   9      148.14      128.09     15.02 o 
  -2   1   9     1862.44     1862.80     42.42 o 
  -1   1   9     2245.55     2132.74     44.04 o 
   0   1   9     5883.42     5850.86     99.72 o 
   1   1   9      834.70      858.16     26.67 o 
   2   1   9     3818.31     3642.80     72.81 o 
   3   1   9      884.04      943.01     42.97 o 
   4   1   9      436.29      399.10     24.38 o 
   5   1   9      569.52      646.12     66.61 o 
   6   1   9       50.74       56.14     17.77 o 
 -10   2   9        7.64       -9.33     21.25 o 
  -9   2   9      637.11      694.04     52.09 o 
  -8   2   9     2753.74     3070.56    135.26 o 
  -7   2   9       58.54       62.29     21.02 o 
  -6   2   9      107.23       68.03     20.13 o 
  -5   2   9     1951.48     1995.34     55.94 o 
  -4   2   9     1125.87     1208.89     39.50 o 
  -3   2   9       81.33       57.38     15.29 o 
  -2   2   9       48.65       42.16      9.08 o 
  -1   2   9      573.98      580.52     23.26 o 
   0   2   9     1935.08     2063.25     64.18 o 
   1   2   9        1.64       11.95      8.02 o 
   2   2   9        4.41        8.96     15.81 o 
   3   2   9      727.93      770.85     36.45 o 
   4   2   9     3065.88     3189.10     83.68 o 
   5   2   9       45.94       52.86     16.46 o 
   6   2   9       14.47       22.17     16.82 o 
 -10   3   9      158.75      124.16     31.92 o 
  -9   3   9     1535.18     1616.50     77.54 o 
  -8   3   9       74.02       22.74     29.01 o 
  -7   3   9       14.91        0.17     20.17 o 
  -6   3   9     1634.55     1661.70     79.05 o 
  -5   3   9     1911.01     1976.03     64.47 o 
  -4   3   9      998.07      967.12     35.38 o 
  -3   3   9     1790.21     1820.88     43.79 o 
  -2   3   9        2.92       -0.85      6.09 o 
  -1   3   9     1139.91     1137.78     31.20 o 
   0   3   9       31.53       34.55      9.54 o 
   1   3   9     6054.79     6052.91    103.27 o 
   2   3   9      688.58      670.78     29.42 o 
   3   3   9       41.60       55.13     16.54 o 
   4   3   9      108.66      113.94     20.00 o 
   5   3   9      796.81      731.73     39.32 o 
   6   3   9        0.73       17.01     16.26 o 
 -10   4   9     2992.48     2953.99    111.77 o 
  -9   4   9      810.67      833.87     72.56 o 
  -8   4   9      124.26      149.29     36.61 o 
  -7   4   9     1009.66      902.43     56.65 o 
  -6   4   9      934.28      810.78     51.76 o 
  -5   4   9      560.17      549.58     42.76 o 
  -4   4   9       29.07       28.21     11.54 o 
  -3   4   9      287.68      312.13     32.67 o 
  -2   4   9      961.94      914.37     33.56 o 
  -1   4   9      413.33      394.17     24.92 o 
   0   4   9      186.69      163.80     13.62 o 
   1   4   9        2.86       15.41      9.11 o 
   2   4   9     2354.98     2167.99     54.90 o 
   3   4   9     1062.30     1010.92     36.84 o 
   4   4   9       20.14       23.65     14.78 o 
   5   4   9     1411.14     1367.80     52.74 o 
   6   4   9     1299.71     1340.53     57.24 o 
 -10   5   9      856.71      895.81     69.16 o 
  -9   5   9      328.02      264.42     46.61 o 
  -8   5   9      677.82      572.74     60.79 o 
  -7   5   9      156.06      128.38     26.67 o 
  -6   5   9      543.15      458.26     40.35 o 
  -5   5   9      433.25      418.51     30.97 o 
  -4   5   9     8990.34     8527.79    202.19 o 
  -3   5   9     2013.25     1978.90     56.45 o 
  -2   5   9       17.15       20.13     10.28 o 
  -1   5   9     3107.41     3135.18     70.58 o 
   0   5   9     1825.68     1866.98     48.65 o 
   1   5   9      978.97     1045.20     39.90 o 
   2   5   9      378.09      378.96     23.39 o 
   3   5   9     1729.60     1735.84     49.40 o 
   4   5   9        3.73       -9.79     13.73 o 
   5   5   9      146.67      138.02     21.08 o 
   6   5   9      444.02      477.92     35.09 o 
 -10   6   9      119.58       64.57     23.53 o 
  -9   6   9      258.63      251.93     78.89 o 
  -8   6   9        2.51       -3.70     28.92 o 
  -7   6   9      964.04      796.76     54.90 o 
  -6   6   9      348.40      301.62     33.80 o 
  -5   6   9     2058.35     1928.75     65.69 o 
  -4   6   9     2742.55     2531.61     68.70 o 
  -3   6   9      394.60      323.99     23.66 o 
  -2   6   9      696.62      710.02     31.13 o 
  -1   6   9      123.70      104.79     14.24 o 
   0   6   9      410.70      396.38     30.61 o 
   1   6   9      526.85      534.66     38.11 o 
   2   6   9      181.10      182.76     24.51 o 
   3   6   9      774.72      817.60     39.73 o 
   4   6   9      145.10      143.89     20.88 o 
   5   6   9      553.76      575.37     36.69 o 
   6   6   9       59.45       69.05     20.37 o 
  -9   7   9     1615.79     1472.41     95.85 o 
  -8   7   9      153.28      113.82     45.39 o 
  -7   7   9      275.98      234.78     27.02 o 
  -6   7   9     2061.86     1919.43     77.68 o 
  -5   7   9     2478.60     2375.92     76.34 o 
  -4   7   9       28.42       45.69     14.69 o 
  -3   7   9      645.95      669.50     63.80 o 
  -2   7   9     5609.17     5550.04    114.05 o 
  -1   7   9       73.14       36.74     12.25 o 
   0   7   9      479.93      495.27     30.40 o 
   1   7   9      842.55      868.65     40.72 o 
   2   7   9     2006.22     2129.38     78.61 o 
   3   7   9      183.52      147.66     20.75 o 
   4   7   9     1964.53     2107.63     74.26 o 
   5   7   9      288.97      288.89     32.59 o 
  -9   8   9       57.74       67.15     35.38 o 
  -8   8   9      185.67      241.10     44.40 o 
  -7   8   9      265.09      249.30     29.03 o 
  -6   8   9      491.42      475.21     35.36 o 
  -5   8   9       32.45       11.20     16.06 o 
  -4   8   9        0.64       -6.44     11.64 o 
  -3   8   9       11.15        5.11     13.17 o 
  -2   8   9      388.46      363.38     25.65 o 
  -1   8   9       44.53       48.98     12.72 o 
   0   8   9      110.46      132.86     16.44 o 
   1   8   9      117.17      143.62     20.37 o 
   2   8   9      677.85      691.19     37.70 o 
   3   8   9      251.39      270.53     26.08 o 
   4   8   9      640.45      688.93     39.98 o 
   5   8   9      104.35      106.19     23.84 o 
  -8   9   9       78.47       70.45     33.96 o 
  -7   9   9     3639.15     3765.01    111.62 o 
  -6   9   9      699.97      703.61     60.48 o 
  -5   9   9      794.51      772.63     65.43 o 
  -4   9   9      581.08      540.99     32.94 o 
  -3   9   9     2740.98     2722.03     74.35 o 
  -2   9   9      143.13      168.88     20.14 o 
  -1   9   9     6488.86     6691.03    136.33 o 
   0   9   9       12.42        2.10     13.89 o 
   1   9   9      199.90      231.90     34.60 o 
   2   9   9       81.14       72.77     18.73 o 
   3   9   9     2922.61     3021.93     84.83 o 
   4   9   9       31.34        3.34     16.51 o 
  -8  10   9       17.43        5.04     29.18 o 
  -7  10   9      356.49      388.96     35.67 o 
  -6  10   9      806.70      779.84     52.61 o 
  -5  10   9        0.54      -12.42     12.75 o 
  -4  10   9        6.51        3.25     14.42 o 
  -3  10   9        0.12       -5.90     13.21 o 
  -2  10   9      156.91      149.62     20.36 o 
  -1  10   9      106.21      144.30     19.43 o 
   0  10   9        2.42      -13.21     13.21 o 
   1  10   9      560.98      497.45     33.90 o 
   2  10   9      807.87      898.26     45.94 o 
   3  10   9      611.83      676.63     42.90 o 
  -7  11   9       92.36       44.50     21.48 o 
  -6  11   9     1905.63     1888.57    118.90 o 
  -5  11   9       95.80       46.66     15.04 o 
  -4  11   9      448.05      468.38     47.86 o 
  -3  11   9       20.85       11.45     15.22 o 
  -2  11   9     2376.16     2344.32     69.53 o 
  -1  11   9       33.11       33.83     16.14 o 
   0  11   9       26.36       38.16     17.89 o 
   1  11   9      590.98      572.39     37.04 o 
   2  11   9     1010.30     1143.15     53.01 o 
   3  11   9       14.55        6.77     18.78 o 
  -6  12   9      252.54      303.68     38.14 o 
  -5  12   9      949.30      996.06     79.50 o 
  -4  12   9       73.51       78.96     19.92 o 
  -3  12   9      251.98      247.82     26.21 o 
  -2  12   9       34.70       36.93     16.60 o 
  -1  12   9      335.42      364.06     29.67 o 
   0  12   9       71.45       97.67     21.27 o 
   1  12   9      520.48      579.75     42.82 o 
   2  12   9      105.07      148.35     24.01 o 
  -4  13   9     1120.73     1252.48     57.33 o 
  -3  13   9     1665.82     1688.70     59.76 o 
  -2  13   9       59.53       40.34     18.87 o 
  -1  13   9      264.91      238.56     44.27 o 
   0  13   9      553.09      576.35     42.93 o 
 -10   0  10       20.04       28.32     26.81 o 
  -8   0  10     2406.09     2350.98    162.16 o 
  -6   0  10     2585.89     2879.79    121.88 o 
  -4   0  10      339.89      314.51     37.08 o 
  -2   0  10     1967.79     1883.27     68.29 o 
   0   0  10     2082.86     2040.97     63.21 o 
   2   0  10      120.23      122.47     20.80 o 
   4   0  10     6187.99     6139.39    179.62 o 
   6   0  10       71.70      127.96     38.29 o 
 -10   1  10      183.91      176.91     33.42 o 
  -9   1  10     3555.51     3842.70    182.62 o 
  -8   1  10      237.59      274.14     33.72 o 
  -7   1  10     3038.55     3101.85    136.84 o 
  -6   1  10      276.72      363.22     29.14 o 
  -5   1  10     3548.15     3808.90    104.65 o 
  -4   1  10      189.51      221.74     35.97 o 
  -3   1  10     1891.21     1884.88     78.69 o 
  -2   1  10      459.92      451.00     21.38 o 
  -1   1  10      856.25      882.70     29.26 o 
   0   1  10        4.30       63.67     28.37 o 
   1   1  10     1546.88     1588.61     38.14 o 
   2   1  10       18.39       27.48     12.89 o 
   3   1  10      386.95      368.84     26.44 o 
   4   1  10        4.56       22.81     16.92 o 
   5   1  10       30.77       62.03     17.83 o 
   6   1  10        1.15       23.95     20.41 o 
 -10   2  10      162.32      171.20     32.43 o 
  -9   2  10     1365.66     1295.19    109.29 o 
  -8   2  10      509.84      473.03     68.85 o 
  -7   2  10      129.04      104.70     25.98 o 
  -6   2  10       57.45       81.85     23.54 o 
  -5   2  10     1396.01     1374.44     52.22 o 
  -4   2  10      184.73      190.04     19.95 o 
  -3   2  10       88.32       79.34     17.06 o 
  -2   2  10        6.64       10.84      8.93 o 
  -1   2  10     5827.33     5619.15    104.70 o 
   0   2  10      173.68      147.06     13.16 o 
   1   2  10       28.38       80.65     21.07 o 
   2   2  10      359.72      348.20     22.65 o 
   3   2  10     2031.90     2041.05     60.85 o 
   4   2  10       58.60       49.05     16.28 o 
   5   2  10     1462.17     1494.75     54.76 o 
   6   2  10       65.10       64.76     24.17 o 
 -10   3  10     2280.79     2389.61     98.09 o 
  -9   3  10       10.55      -27.71     27.71 o 
  -8   3  10     1413.02     1165.76     85.73 o 
  -7   3  10      163.45      142.61     28.40 o 
  -6   3  10     1277.63     1225.69     95.67 o 
  -5   3  10       27.81       21.46     18.64 o 
  -4   3  10     3997.59     4207.01    128.77 o 
  -3   3  10        0.13       16.50     11.79 o 
  -2   3  10      185.77      182.46     14.62 o 
  -1   3  10        0.08        5.95      8.84 o 
   0   3  10     2231.98     2217.58     50.87 o 
   1   3  10       24.16       17.84     11.19 o 
   2   3  10      124.08      132.60     16.41 o 
   3   3  10      178.17      169.68     22.31 o 
   4   3  10      141.08      117.95     19.87 o 
   5   3  10       57.93       23.92     18.83 o 
 -10   4  10       45.49       44.24     27.05 o 
  -9   4  10        5.96       24.50     32.10 o 
  -8   4  10      300.14      252.79     46.56 o 
  -7   4  10       26.46       24.27     21.64 o 
  -6   4  10       18.19       12.27     18.83 o 
  -5   4  10        0.92      -13.68     13.68 o 
  -4   4  10      217.50      239.01     30.02 o 
  -3   4  10     3151.04     3184.84     80.47 o 
  -2   4  10     1993.93     1852.61     48.84 o 
  -1   4  10      433.69      404.14     30.31 o 
   0   4  10      952.45      934.14     31.14 o 
   1   4  10     3738.63     3716.88     82.70 o 
   2   4  10       19.34       29.63     12.32 o 
   3   4  10      755.84      826.06     40.31 o 
   4   4  10      795.45      829.45     54.55 o 
   5   4  10      116.38      117.80     21.48 o 
  -9   5  10     4341.99     4325.24    182.38 o 
  -8   5  10      541.02      433.61     56.12 o 
  -7   5  10      205.89      205.23     30.95 o 
  -6   5  10      204.28      183.22     28.28 o 
  -5   5  10     9377.85     8961.84    249.70 o 
  -4   5  10      579.60      561.79     36.81 o 
  -3   5  10     2233.88     2085.41     60.35 o 
  -2   5  10        8.85        6.75     10.26 o 
  -1   5  10      891.76      909.71     42.45 o 
   0   5  10     1319.41     1306.34     44.57 o 
   1   5  10     1902.05     1867.93     56.89 o 
   2   5  10      200.69      213.79     19.48 o 
   3   5  10      145.13      104.14     18.34 o 
   4   5  10      121.23      109.33     19.69 o 
   5   5  10      391.21      400.17     36.67 o 
  -9   6  10       30.64       45.05     35.51 o 
  -8   6  10      199.27      215.25     56.13 o 
  -7   6  10       45.69       55.36     24.02 o 
  -6   6  10      477.61      505.01     36.05 o 
  -5   6  10       36.22       26.88     17.15 o 
  -4   6  10      704.51      651.95     34.80 o 
  -3   6  10      135.19      135.48     18.02 o 
  -2   6  10      866.98      810.85     37.70 o 
  -1   6  10      816.30      702.26     31.95 o 
   0   6  10      394.91      390.39     24.01 o 
   1   6  10      554.34      552.46     32.50 o 
   2   6  10     1844.63     1972.38     68.97 o 
   3   6  10      267.37      252.66     24.97 o 
   4   6  10      464.27      455.18     37.43 o 
   5   6  10        8.55       12.99     18.89 o 
  -9   7  10        5.00       -7.41     32.38 o 
  -8   7  10     1360.24     1508.24    159.63 o 
  -7   7  10     3640.41     3315.68    118.87 o 
  -6   7  10      714.03      708.04     74.97 o 
  -5   7  10       61.99       52.17     16.82 o 
  -4   7  10     3408.80     3267.42     85.21 o 
  -3   7  10     1361.92     1327.92     46.51 o 
  -2   7  10      738.13      688.54     35.39 o 
  -1   7  10       22.28       15.94     14.04 o 
   0   7  10     3026.92     3055.44     80.74 o 
   1   7  10      742.07      778.91     39.61 o 
   2   7  10        8.73        6.40     16.73 o 
   3   7  10     1101.42     1130.81     57.83 o 
   4   7  10        0.09       -6.88     17.83 o 
  -8   8  10       22.39      -13.35     29.55 o 
  -7   8  10        0.54      -19.94     19.94 o 
  -6   8  10        6.29       -6.95     20.11 o 
  -5   8  10        4.91        9.35     10.10 o 
  -4   8  10        0.29       -0.84     13.41 o 
  -3   8  10      179.99      187.22     21.34 o 
  -2   8  10       36.24       26.07     14.64 o 
  -1   8  10      486.90      562.50     32.12 o 
   0   8  10       26.22       33.13     15.83 o 
   1   8  10     1148.19     1322.59     50.75 o 
   2   8  10       34.53       34.58     17.34 o 
   3   8  10      993.16     1013.33     48.20 o 
   4   8  10        0.83       -6.08     17.88 o 
  -8   9  10     3330.65     3023.99    142.30 o 
  -7   9  10        7.11       24.24     18.64 o 
  -6   9  10     2080.86     1972.21     84.04 o 
  -5   9  10        2.51       -1.14     13.49 o 
  -4   9  10       56.63       26.29     15.72 o 
  -3   9  10      141.31      144.51     25.41 o 
  -2   9  10     3530.52     3637.25     93.49 o 
  -1   9  10       13.05       19.30     14.31 o 
   0   9  10      113.65       94.29     19.50 o 
   1   9  10        0.55       -8.98     15.19 o 
   2   9  10      639.58      678.06     39.92 o 
   3   9  10        0.35       -0.14     17.33 o 
  -7  10  10       24.71       42.74     24.94 o 
  -6  10  10      103.55       92.61     23.23 o 
  -5  10  10        9.28        9.88     17.22 o 
  -4  10  10      106.42      123.29     20.91 o 
  -3  10  10      719.59      664.00     37.67 o 
  -2  10  10      731.46      673.41     37.75 o 
  -1  10  10        2.36        5.61     14.03 o 
   0  10  10      530.92      529.23     35.17 o 
   1  10  10     1155.90     1228.56     54.46 o 
   2  10  10      863.02      949.09     48.91 o 
  -6  11  10        6.20       -7.74     17.63 o 
  -5  11  10       45.87       37.29     20.12 o 
  -4  11  10      358.19      337.27     29.77 o 
  -3  11  10     1611.06     1712.71     58.42 o 
  -2  11  10      320.07      380.73     30.94 o 
  -1  11  10      361.81      346.58     34.19 o 
   0  11  10      398.96      422.71     58.11 o 
   1  11  10        2.82       -3.35     16.61 o 
  -4  12  10      869.71      910.98     47.34 o 
  -3  12  10       29.63       13.96     17.10 o 
  -2  12  10      345.49      320.47     28.93 o 
  -1  12  10      321.20      292.10     33.64 o 
   0  12  10      189.85      161.42     28.11 o 
  -9   0  11       66.90       75.41     52.01 o 
  -7   0  11     3234.00     3411.95    211.70 o 
  -5   0  11     2629.36     3045.00    246.38 o 
  -3   0  11       90.42      123.87     21.28 o 
  -1   0  11     7353.51     7550.74    181.36 o 
   1   0  11      153.31      177.69     21.81 o 
   3   0  11     3714.46     3687.74    152.30 o 
   5   0  11      584.94      768.86    123.76 o 
 -10   1  11     1490.57     1511.88     79.71 o 
  -9   1  11      729.27      735.95     55.19 o 
  -8   1  11     2479.24     2608.22    125.90 o 
  -7   1  11      557.68      559.07     52.87 o 
  -6   1  11     3467.64     3399.62    116.86 o 
  -5   1  11      166.85      192.78     23.37 o 
  -4   1  11     3255.49     3330.97    107.80 o 
  -3   1  11      979.40      947.02     37.45 o 
  -2   1  11      644.43      609.91     26.18 o 
  -1   1  11        0.32      -10.19     12.54 o 
   0   1  11       33.19       52.78     13.49 o 
   1   1  11       17.16       28.30     11.14 o 
   2   1  11       67.27       63.19     16.62 o 
   3   1  11      147.13      214.29     52.04 o 
   4   1  11      603.49      716.38     46.09 o 
   5   1  11      136.92      181.94     28.58 o 
 -10   2  11       42.55       71.58     29.50 o 
  -9   2  11      385.12      278.87     52.64 o 
  -8   2  11      155.06      133.51     38.40 o 
  -7   2  11       21.45        8.14     21.62 o 
  -6   2  11     3750.43     3987.43    132.20 o 
  -5   2  11      995.66     1054.28     61.22 o 
  -4   2  11       26.95       15.73     23.09 o 
  -3   2  11      865.00      818.00     35.92 o 
  -2   2  11     3570.68     3434.75     71.24 o 
  -1   2  11        6.13       -2.51      9.80 o 
   0   2  11     2571.98     2648.32     55.12 o 
   1   2  11      692.01      725.54     32.99 o 
   2   2  11      145.46      150.47     19.93 o 
   3   2  11       88.01      112.64     19.31 o 
   4   2  11     2633.11     2659.36     76.70 o 
   5   2  11      746.21      833.64     52.49 o 
  -9   3  11     1851.34     2085.00    114.54 o 
  -8   3  11       84.17       84.97     36.38 o 
  -7   3  11      460.65      466.45     43.49 o 
  -6   3  11       42.22       48.35     22.43 o 
  -5   3  11     2559.81     2658.92     98.85 o 
  -4   3  11      151.64      157.03     21.71 o 
  -3   3  11      145.35       82.33     16.05 o 
  -2   3  11      563.45      519.08     27.04 o 
  -1   3  11      223.91      182.91     18.01 o 
   0   3  11       75.96       95.85     15.52 o 
   1   3  11      327.73      351.82     23.25 o 
   2   3  11       16.23       41.85     15.23 o 
   3   3  11     1361.44     1412.40     52.02 o 
   4   3  11       14.29        4.47     17.22 o 
  -9   4  11       26.35      -20.52     32.94 o 
  -8   4  11      583.39      533.67     70.26 o 
  -7   4  11      304.91      294.48     36.98 o 
  -6   4  11       49.84       42.77     21.09 o 
  -5   4  11      580.34      542.52     44.76 o 
  -4   4  11     3088.64     3145.87     92.91 o 
  -3   4  11      822.62      749.37     39.06 o 
  -2   4  11      633.45      589.07     36.69 o 
  -1   4  11     4666.15     4469.24     96.52 o 
   0   4  11     2552.57     2532.69     63.52 o 
   1   4  11     1627.88     1570.39     52.11 o 
   2   4  11     2058.53     2060.55     56.61 o 
   3   4  11     1191.93     1221.62     49.46 o 
   4   4  11      406.24      423.88     31.89 o 
  -9   5  11       46.52       37.47     36.02 o 
  -8   5  11      173.11       43.75     47.39 o 
  -7   5  11     1239.48     1291.25    152.81 o 
  -6   5  11     1370.12     1202.39     99.14 o 
  -5   5  11       29.89       11.70     16.50 o 
  -4   5  11     1735.07     1707.98     61.98 o 
  -3   5  11      870.66      824.29     39.65 o 
  -2   5  11      179.92      147.09     19.25 o 
  -1   5  11       21.63       20.66     11.55 o 
   0   5  11      467.54      484.85     30.82 o 
   1   5  11     1736.97     1756.93     56.59 o 
   2   5  11      855.48      863.87     43.70 o 
   3   5  11      262.91      240.00     28.79 o 
   4   5  11       38.32       22.58     19.67 o 
  -8   6  11       27.65       29.15     25.17 o 
  -7   6  11       87.51       87.79     28.77 o 
  -6   6  11       85.98       77.85     27.37 o 
  -5   6  11      749.92      714.21     49.60 o 
  -4   6  11      117.36      151.66     20.26 o 
  -3   6  11     4628.41     4474.82    108.46 o 
  -2   6  11       64.72       38.43     14.99 o 
  -1   6  11     1474.44     1421.26     44.41 o 
   0   6  11     1191.56     1263.48     47.54 o 
   1   6  11     2191.66     2289.14     76.67 o 
   2   6  11      123.20       76.32     18.83 o 
   3   6  11      226.59      242.00     30.17 o 
  -8   7  11     1462.81     1286.23     95.10 o 
  -7   7  11      154.18      153.50     30.53 o 
  -6   7  11      260.75      239.06     34.28 o 
  -5   7  11      665.41      731.98     46.67 o 
  -4   7  11      590.78      559.09     34.53 o 
  -3   7  11        2.86       12.01     14.21 o 
  -2   7  11     3442.01     3474.15     99.62 o 
  -1   7  11      579.40      544.68     33.24 o 
   0   7  11      315.31      252.34     36.23 o 
   1   7  11      351.47      325.39     27.87 o 
   2   7  11      165.73      114.98     27.69 o 
   3   7  11       36.36       -0.61     21.89 o 
  -7   8  11        7.00        2.72     22.49 o 
  -6   8  11      722.19      688.93     53.09 o 
  -5   8  11       36.21       46.25     20.13 o 
  -4   8  11      507.58      520.64     33.89 o 
  -3   8  11      275.48      273.19     25.62 o 
  -2   8  11     1647.16     1661.47     55.55 o 
  -1   8  11        9.53       33.66     15.69 o 
   0   8  11     1151.31     1311.38     50.84 o 
   1   8  11       25.25       18.91     17.39 o 
   2   8  11     1164.59     1184.64     53.47 o 
  -7   9  11     3391.68     3254.38    121.42 o 
  -6   9  11        7.09       16.09     22.16 o 
  -5   9  11      131.51      104.35     23.54 o 
  -4   9  11       59.38       38.44     17.30 o 
  -3   9  11     1669.81     1655.57     57.08 o 
  -2   9  11       20.10       33.22     16.41 o 
  -1   9  11        0.62       -3.39     14.59 o 
   0   9  11       24.63       30.54     19.83 o 
   1   9  11       69.54       78.07     21.08 o 
   2   9  11      141.84      171.84     24.58 o 
  -6  10  11        1.47       54.07     24.25 o 
  -5  10  11      106.82       67.17     22.49 o 
  -4  10  11     1145.96     1210.19     53.91 o 
  -3  10  11      752.95      686.99     39.49 o 
  -2  10  11      652.74      672.43     38.99 o 
  -1  10  11      943.32      888.67     53.82 o 
   0  10  11      562.52      608.78     66.91 o 
   1  10  11       88.00       85.17     21.34 o 
  -4  11  11      170.16      171.10     24.99 o 
  -3  11  11      365.95      382.68     41.87 o 
  -2  11  11      365.37      332.49     29.44 o 
  -1  11  11        4.13        3.17     23.77 o 
  -8   0  12      123.87       64.72     47.25 o 
  -6   0  12     6658.83     7317.06    382.31 o 
  -4   0  12      778.26      723.06     59.45 o 
  -2   0  12     6749.47     6503.21    187.36 o 
   0   0  12     1576.26     1638.28     79.66 o 
   2   0  12     1003.33     1079.47     77.28 o 
  -9   1  12      476.78      450.87    119.71 o 
  -8   1  12      346.34      416.10     54.34 o 
  -7   1  12        6.00      -13.45     20.07 o 
  -6   1  12      223.14      288.85     50.25 o 
  -5   1  12       13.63       45.38     20.96 o 
  -4   1  12      238.73      247.48     38.13 o 
  -3   1  12      275.40      242.26     31.50 o 
  -2   1  12      133.31      158.31     26.89 o 
  -1   1  12      164.72      172.13     26.82 o 
   0   1  12       10.13       96.36     25.12 o 
   1   1  12      105.93      150.71     19.87 o 
   2   1  12       18.59       40.30     30.65 o 
   3   1  12      790.35      817.66     75.06 o 
  -9   2  12       42.79       63.66     37.69 o 
  -8   2  12       41.56       32.13     36.49 o 
  -7   2  12     1947.26     2046.30     87.78 o 
  -6   2  12       30.16       42.34     23.44 o 
  -5   2  12      750.60      819.31     98.48 o 
  -4   2  12      912.90      938.53     57.84 o 
  -3   2  12      293.37      285.57     27.79 o 
  -2   2  12       13.56       -6.27     13.47 o 
  -1   2  12     4634.00     4809.38    103.74 o 
   0   2  12     1312.79     1291.38     42.43 o 
   1   2  12      136.28      195.77     29.13 o 
   2   2  12      125.43      156.92     21.35 o 
   3   2  12      944.96     1064.92     53.26 o 
  -9   3  12       35.90       35.35     35.62 o 
  -8   3  12       18.71      -12.97     31.24 o 
  -7   3  12      567.57      647.57     52.89 o 
  -6   3  12      456.36      509.90     65.30 o 
  -5   3  12      116.53      130.09     34.03 o 
  -4   3  12        9.52       15.83     24.74 o 
  -3   3  12      246.48      242.26     23.40 o 
  -2   3  12        8.45       15.78     15.01 o 
  -1   3  12      228.06      233.19     25.16 o 
   0   3  12        7.74       46.16     20.66 o 
   1   3  12       63.46       50.60     17.23 o 
   2   3  12     2253.06     2111.65     69.85 o 
   3   3  12     1046.10     1118.71     53.34 o 
  -8   4  12       15.36      -27.00     30.02 o 
  -7   4  12       26.39       42.72     25.65 o 
  -6   4  12     2333.47     2310.72     94.41 o 
  -5   4  12     1288.14     1436.12    113.55 o 
  -4   4  12      657.19      733.31     52.85 o 
  -3   4  12      213.49      227.84     25.53 o 
  -2   4  12     1029.61     1062.36     46.32 o 
  -1   4  12      393.24      432.06     27.06 o 
   0   4  12      417.83      448.01     55.98 o 
   1   4  12     1472.23     1543.19     55.72 o 
   2   4  12       35.33       57.06     20.03 o 
   3   4  12      121.03      111.50     24.32 o 
  -8   5  12      219.10      174.87     34.11 o 
  -7   5  12        4.68       14.82     23.04 o 
  -6   5  12      150.43      132.08     44.30 o 
  -5   5  12      647.06      663.26     79.48 o 
  -4   5  12       13.06       -8.32     15.96 o 
  -3   5  12      624.93      682.94     41.03 o 
  -2   5  12      531.63      490.73     37.93 o 
  -1   5  12        3.30        5.06     14.05 o 
   0   5  12      384.98      395.04     29.70 o 
   1   5  12     1429.34     1572.44     54.77 o 
   2   5  12       22.68       16.57     18.81 o 
   3   5  12     1580.58     1689.91     68.53 o 
  -8   6  12      655.52      531.74     51.17 o 
  -7   6  12       11.48       14.57     22.99 o 
  -6   6  12      146.44      140.88     30.45 o 
  -5   6  12      891.08      830.71     57.49 o 
  -4   6  12     1969.32     1928.83     62.06 o 
  -3   6  12       84.13       89.02     22.30 o 
  -2   6  12     1399.95     1430.21     52.15 o 
  -1   6  12      237.57      223.27     26.66 o 
   0   6  12     2256.44     2248.69     77.03 o 
   1   6  12       11.90       27.58     17.26 o 
   2   6  12     1219.25     1284.21     62.87 o 
  -7   7  12      925.33      930.78    100.91 o 
  -6   7  12       13.99       24.44     23.39 o 
  -5   7  12      271.13      227.71     33.14 o 
  -4   7  12      170.32      149.02     21.86 o 
  -3   7  12      606.79      683.35     39.06 o 
  -2   7  12      161.97      145.00     21.31 o 
  -1   7  12      332.01      420.96     35.59 o 
   0   7  12       42.49       26.05     18.61 o 
   1   7  12        3.49       -8.08     14.80 o 
   2   7  12     1509.85     1557.36     57.89 o 
  -6   8  12      347.34      298.46     47.09 o 
  -5   8  12     1066.31     1096.92     58.21 o 
  -4   8  12       10.12       12.18     16.41 o 
  -3   8  12     2194.02     2042.55     65.34 o 
  -2   8  12      481.32      446.32     35.68 o 
  -1   8  12      775.03      740.53     70.98 o 
   0   8  12       72.31       49.16     21.42 o 
   1   8  12     1345.08     1403.21     59.52 o 
  -5   9  12        4.47       -8.46     18.37 o 
  -4   9  12       12.60       20.18     23.71 o 
  -3   9  12       64.65       41.27     22.23 o 
  -2   9  12       67.05       50.75     18.64 o 
  -1   9  12      213.74      196.01     31.99 o 
   0   9  12     1223.41     1201.13     61.96 o 
  -3  10  12      711.44      728.18     42.12 o 
  -7   0  13     2096.55     2226.96    163.82 o 
  -5   0  13      782.40      758.58    100.44 o 
  -3   0  13      783.34      819.59     65.04 o 
  -1   0  13      689.92      755.47     52.98 o 
   1   0  13        4.83        7.79     24.44 o 
  -8   1  13       82.64       28.32     32.38 o 
  -7   1  13      301.82      266.64     85.15 o 
  -6   1  13      271.26      284.61     41.00 o 
  -5   1  13      118.16       45.17     43.18 o 
  -4   1  13     1740.66     1781.02     77.99 o 
  -3   1  13      265.61      277.12     34.48 o 
  -2   1  13     4883.60     4912.21    133.29 o 
  -1   1  13      816.76      833.59     34.59 o 
   0   1  13      812.79      919.86     39.69 o 
   1   1  13        6.07       18.31     15.96 o 
   2   1  13     1248.97     1266.70     60.15 o 
  -8   2  13      668.10      616.17     67.89 o 
  -7   2  13        2.37       -1.56     22.76 o 
  -6   2  13     2002.90     2163.30     95.72 o 
  -5   2  13     1568.83     1711.65    129.78 o 
  -4   2  13       15.76       23.58     20.87 o 
  -3   2  13        2.01        2.51     20.91 o 
  -2   2  13      621.64      817.78    106.21 o 
  -1   2  13      156.65      207.83     22.80 o 
   0   2  13      121.75      178.22     42.70 o 
   1   2  13      281.00      240.51     28.61 o 
   2   2  13       58.17      123.36     23.49 o 
  -8   3  13       20.43      -18.41     37.75 o 
  -7   3  13       16.90      -21.20     21.20 o 
  -6   3  13       75.94      113.32     29.32 o 
  -5   3  13       37.49       34.63     23.86 o 
  -4   3  13      797.74      900.52     71.07 o 
  -3   3  13     1300.68     1358.06     68.91 o 
  -2   3  13      545.34      625.41     41.62 o 
  -1   3  13       41.08       59.47     17.83 o 
   0   3  13      317.91      258.85     26.66 o 
   1   3  13     1014.14     1095.66     55.39 o 
   2   3  13      186.93      186.68     27.13 o 
  -7   4  13      281.58      271.12     39.94 o 
  -6   4  13      986.07      916.03     62.33 o 
  -5   4  13      451.11      513.65     47.23 o 
  -4   4  13     1261.57     1395.68     77.00 o 
  -3   4  13       14.09       15.43     16.43 o 
  -2   4  13        4.01        5.38     15.30 o 
  -1   4  13      775.94      760.24     45.35 o 
   0   4  13      838.98      797.14     46.56 o 
   1   4  13      140.43      158.25     25.62 o 
  -7   5  13       14.47      -13.78     26.34 o 
  -6   5  13      151.20      154.48     51.70 o 
  -5   5  13      583.65      561.60     48.74 o 
  -4   5  13      812.94      897.91     61.19 o 
  -3   5  13       32.34       44.45     17.86 o 
  -2   5  13      473.54      450.16     49.28 o 
  -1   5  13        1.22       -9.57     17.09 o 
   0   5  13      445.26      498.13     38.46 o 
   1   5  13       70.96       50.08     21.70 o 
  -6   6  13      405.87      427.17     72.11 o 
  -5   6  13     1145.54      939.09    101.25 o 
  -4   6  13      257.96      263.88     36.06 o 
  -3   6  13      558.14      605.76     41.31 o 
  -2   6  13        2.82        4.26     15.69 o 
  -1   6  13       22.05       -0.81     11.96 o 
   0   6  13      374.60      355.82     41.25 o 
  -5   7  13       77.40       52.26     26.67 o 
  -4   7  13        1.68       12.01     17.37 o 
  -3   7  13      689.65      723.05     65.10 o 
  -2   7  13      147.26      170.90     27.39 o 
  -1   7  13      121.66       94.32     23.88 o 
  -4   8  13     1239.04     1231.06     56.16 o 
  -3   8  13      812.72      822.38     45.15 o 
  -2   8  13      451.08      458.51     39.31 o 
  -6   0  14     1107.72      968.27    115.29 o 
  -4   0  14      929.97      988.06    118.15 o 
  -2   0  14      104.09      240.78     65.44 o 
   0   0  14      811.98      938.97     73.22 o 
  -6   1  14      262.16      313.09     52.28 o 
  -5   1  14       38.95       20.00     40.86 o 
  -4   1  14       75.59      186.87    111.25 o 
  -3   1  14     3253.74     3434.09    121.97 o 
  -2   1  14     1029.74     1198.64     70.35 o 
  -1   1  14     1028.53     1019.62     52.59 o 
   0   1  14      255.66      347.93     33.07 o 
  -6   2  14      642.68      580.56     65.06 o 
  -5   2  14      497.66      482.19     46.58 o 
  -4   2  14      346.97      411.83     42.66 o 
  -3   2  14      377.81      588.49    141.54 o 
  -2   2  14        1.66       31.32     24.03 o 
  -1   2  14       54.37      116.06     40.94 o 
   0   2  14        0.43       17.25     18.72 o 
  -6   3  14       54.32       79.62     27.73 o 
  -5   3  14      586.59      547.49     50.24 o 
  -4   3  14      699.02      808.75    119.28 o 
  -3   3  14       68.85       71.82     26.53 o 
  -2   3  14      436.80      484.38     34.28 o 
  -1   3  14        3.56       10.19     19.19 o 
   0   3  14      477.12      491.47     51.51 o 
  -5   4  14      778.68      771.64     59.03 o 
  -4   4  14      156.17       71.05     30.32 o 
  -3   4  14       11.73       19.98     23.17 o 
  -2   4  14       71.71       73.49     20.20 o 
  -1   4  14      285.79      257.84     31.07 o 
  -5   5  14      332.33      355.05     46.55 o 
  -4   5  14      492.85      539.41     49.28 o 
  -3   5  14      717.28      733.47     56.67 o 
  -2   5  14       43.28       48.11     22.25 o 
                                                 
